# Supplementary material for: Cellular receptors for mammalian viruses
Source: PLoS Pathog. 2024 Feb 20;20(2):e1012021. doi: 10.1371/journal.ppat.1012021 (PMC10906839; doi:10.1371/journal.ppat.1012021)
Supplement: S1 Table — The following information is provided: the viral species, number of PubMed records and Genbank sequences available for each virus, viral family, presence of an envelope, number of host species, receptor symbol, receptor nature, functional role of the receptor, corresponding gene symbol, original publication PMID, year of discovery, and whether the virus-receptor interaction was reported in previous reviews and databases. (XLSX) [file ppat.1012021.s004.xlsx]

## Sheet: data
Virus	N_pubmed_records	N_Genbank_seqs	V_family	Enveloped	N_host_species	Receptor	Nature	Role	Genes	PMIDs	PubYear	Wang_2020	Zhang_2019	VTHunter	KEGG	ViralZone
adeno-associated dependoparvovirus a	7401	1161	Parvoviridae	0	10	CD9	protein	accessory	CD9	17203208	2007	0	0	0	0	0
adeno-associated dependoparvovirus a	7401	1161	Parvoviridae	0	10	EGFR	protein	coreceptor	EGFR	20473307	2010	0	0	0	0	0
adeno-associated dependoparvovirus a	7401	1161	Parvoviridae	0	10	FGFR1	protein	coreceptor	FGFR1	9883842	1999	0	0	0	0	0
adeno-associated dependoparvovirus a	7401	1161	Parvoviridae	0	10	galactose	sugar	attachment		21330365	2011	0	0	0	0	0
adeno-associated dependoparvovirus a	7401	1161	Parvoviridae	0	10	heparan_S_Heparin	sugar	attachment		9445046	1998	0	0	0	1	1
adeno-associated dependoparvovirus a	7401	1161	Parvoviridae	0	10	Integrins	protein	alternative	ITGA5, ITGAV, ITGB1, ITGB3, ITGB5	16940508, 8477447	1993	0	0	1	0	0
adeno-associated dependoparvovirus a	7401	1161	Parvoviridae	0	10	KIAA0319L	protein	alternative	KIAA0319L	26814968	2016	0	0	1	0	1
adeno-associated dependoparvovirus a	7401	1161	Parvoviridae	0	10	MET	protein	coreceptor	MET	15596854	2005	0	0	0	0	0
adeno-associated dependoparvovirus a	7401	1161	Parvoviridae	0	10	PDGFRA	protein	alternative	PDGFRA	14502277	2003	0	0	0	0	0
adeno-associated dependoparvovirus a	7401	1161	Parvoviridae	0	10	PDGFRB	protein	alternative	PDGFRB	14502277	2003	0	0	0	0	0
adeno-associated dependoparvovirus a	7401	1161	Parvoviridae	0	10	RPSA	protein	main	RPSA	16973587	2006	1	1	1	0	1
adeno-associated dependoparvovirus a	7401	1161	Parvoviridae	0	10	sialic_acids	sugar	attachment		11435568	2001	0	0	0	0	0
african green monkey polyomavirus	890	25	Polyomaviridae	0	8	sialic_acids	sugar	attachment		8230469	1993	0	0	0	0	0
alphacoronavirus 1	1492	5325	Coronaviridae	1	39	ANPEP	protein	main	ANPEP	14685034	2003	1	1	1	0	1
alphacoronavirus 1	1492	5325	Coronaviridae	1	39	CD209	protein	alternative	CD209	18799586	2008	0	0	0	0	0
alphacoronavirus 1	1492	5325	Coronaviridae	1	39	sialic_acids	sugar	attachment		35700730	2022	0	0	0	0	0
alphapapillomavirus 10	721	2639	Papillomaviridae	0	3	GPC1	protein	accessory	GPC1	14645569	2003	0	0	0	0	0
alphapapillomavirus 10	721	2639	Papillomaviridae	0	3	SDC1	protein	accessory	SDC1	14645569	2003	0	0	0	0	0
alphapapillomavirus 10	721	2639	Papillomaviridae	0	3	SDC4	protein	accessory	SDC4	14645569	2003	0	0	0	0	0
alphapapillomavirus 7	2398	2729	Papillomaviridae	0	1	chondroitin_S_dermatan_S	sugar	attachment		23861898	2013	0	0	0	0	0
alphapapillomavirus 7	2398	2729	Papillomaviridae	0	1	heparan_S_Heparin	sugar	attachment		14645569	2003	0	0	0	1	0
alphapapillomavirus 9	6445	19906	Papillomaviridae	0	1	ANXA2	protein	accessory	ANXA2	22927980	2012	0	0	0	0	0
alphapapillomavirus 9	6445	19906	Papillomaviridae	0	1	CD151	protein	accessory	CD151	23302890	2013	1	1	1	0	0
alphapapillomavirus 9	6445	19906	Papillomaviridae	0	1	heparan_S_Heparin	sugar	attachment		14645569	2003	0	0	0	1	0
alphapapillomavirus 9	6445	19906	Papillomaviridae	0	1	Integrins	protein	alternative	ITGA6	11341777	2001	1	0	1	0	1
alphapapillomavirus 9	6445	19906	Papillomaviridae	0	1	Laminin_complex	protein	main		23601855	2013	0	0	0	0	0
alphapolyomavirus muris	152	41	Polyomaviridae	0	1	Integrins	protein	coreceptor	ITGA4, ITGB1	12634351	2003	0	0	0	0	0
alphapolyomavirus muris	152	41	Polyomaviridae	0	1	sialic_acids	sugar	attachment		6247827	1980	0	0	0	0	1
alphapolyomavirus nonihominis	21	10	Polyomaviridae	0	1	sialic_acids	sugar	attachment		24204265	2013	0	0	0	0	0
alphapolyomavirus quintihominis	1190	969	Polyomaviridae	0	1	chondroitin_S_dermatan_S	sugar	attachment		21829355	2011	0	0	0	1	0
alphapolyomavirus quintihominis	1190	969	Polyomaviridae	0	1	heparan_S_Heparin	sugar	attachment		21829355	2011	0	0	0	0	0
alphapolyomavirus quintihominis	1190	969	Polyomaviridae	0	1	sialic_acids	sugar	attachment		21829355	2011	0	0	0	1	0
alphapolyomavirus terdecihominis	91	2	Polyomaviridae	0	1	sialic_acids	sugar	attachment		32723915	2020	0	0	0	0	0
andes orthohantavirus	3693	638	Hantaviridae	1	40	HAVCR1	protein	accessory	HAVCR1	32056847	2020	0	0	0	0	0
andes orthohantavirus	3693	638	Hantaviridae	1	40	Integrins	protein	accessory	ITGAV, ITGB3	16414986	2006	0	0	0	0	0
andes orthohantavirus	3693	638	Hantaviridae	1	40	PCDH1	protein	alternative	PCDH1	30464266	2018	0	0	1	1	1
argentinian mammarenavirus	845	239	Arenaviridae	1	11	CD209	protein	alternative	CD209	22595457	2012	0	0	0	0	0
argentinian mammarenavirus	845	239	Arenaviridae	1	11	CLEC4M	protein	alternative	CLEC4M	22595457	2012	0	0	0	0	0
argentinian mammarenavirus	845	239	Arenaviridae	1	11	HAVCR1	protein	accessory	HAVCR1	23555248	2013	0	0	0	0	0
argentinian mammarenavirus	845	239	Arenaviridae	1	11	SLC9A3	protein	accessory	SLC9A3	24173224	2014	0	0	0	0	0
argentinian mammarenavirus	845	239	Arenaviridae	1	11	TFRC	protein	main	TFRC	17287727	2007	1	1	1	1	1
argentinian mammarenavirus	845	239	Arenaviridae	1	11	VGCC_complex	protein	alternative		24068738	2014	0	0	0	0	0
aura virus	19	17	Togaviridae	1	2	CD209	protein	main	CD209	21452926	2011	0	0	0	0	0
aura virus	19	17	Togaviridae	1	2	CLEC4M	protein	alternative	CLEC4M	21452926	2011	0	0	0	0	0
avian coronavirus	2438	13133	Coronaviridae	1	5	ANPEP	protein	alternative	ANPEP	12417943	2002	1	1	1	0	0
avian coronavirus	2438	13133	Coronaviridae	1	5	CD209	protein	main	CD209	22340967	2012	0	0	0	0	0
avian coronavirus	2438	13133	Coronaviridae	1	5	CLEC4M	protein	alternative	CLEC4M	22340967	2012	0	0	0	0	0
avian coronavirus	2438	13133	Coronaviridae	1	5	HSPA4	protein	alternative	HSPA4	28224252	2017	0	0	0	0	0
avian coronavirus	2438	13133	Coronaviridae	1	5	sialic_acids	sugar	attachment		16603523	2006	0	0	0	0	0
avian leukosis virus	3537	3578	Retroviridae	1	1	SLC9A1	protein	alternative	SLC9A1	16567631	2006	0	0	0	0	0
avian metapneumovirus	2576	736	Pneumoviridae	1	1	Integrins	protein	main	ITGAV, ITGB1	27226547	2016	0	0	0	0	0
avian orthoavulavirus 1	9089	14829	Paramyxoviridae	1	7	sialic_acids	sugar	attachment		22869099	2012	0	0	0	0	1
bat calicivirus	9	16	Caliciviridae	0	6	HBGAs	sugar	attachment		29789360	2018	0	0	0	0	0
bat mastadenovirus a	27	3	Adenoviridae	0	10	CXADR	protein	main	CXADR	30679679	2019	0	0	0	0	0
betacoronavirus 1	2046	4114	Coronaviridae	1	32	heparan_S_Heparin	sugar	attachment		30959796	2019	0	0	0	0	0
betacoronavirus 1	2046	4114	Coronaviridae	1	32	HLA_complex	protein	main		8505072	1993	0	0	0	0	0
betacoronavirus 1	2046	4114	Coronaviridae	1	32	sialic_acids	sugar	attachment		3380803	1988	0	0	0	1	1
Betapolyomavirus hominis	19	3582	Polyomaviridae	0	2	sialic_acids	sugar	attachment		16254379	2005	0	0	0	1	1
Betapolyomavirus macacae	120	737	Polyomaviridae	0	18	HLA_complex	protein	main		9017594	1997	0	0	0	0	0
Betapolyomavirus macacae	120	737	Polyomaviridae	0	18	sialic_acids	sugar	attachment		12941687	2003	0	0	0	1	1
Betapolyomavirus secuhominis	382	5664	Polyomaviridae	0	1	HTR2A	protein	main	HTR2A	15550673	2004	1	1	1	0	1
Betapolyomavirus secuhominis	382	5664	Polyomaviridae	0	1	Lactoseries tetrasaccharide c	sugar	attachment		20951965	2010	0	0	0	1	0
Betapolyomavirus secuhominis	382	5664	Polyomaviridae	0	1	sialic_acids	sugar	attachment		9573227	1998	0	0	0	0	1
bluetongue virus	3215	11604	Reoviridae	0	108	heparan_S_Heparin	sugar	attachment		20026123	2010	0	0	0	0	1
bluetongue virus	3215	11604	Reoviridae	0	108	sialic_acids	sugar	attachment		34669428	2022	0	0	0	0	1
borna disease virus	948	623	Bornaviridae	1	27	HSPA5	protein	accessory	HSPA5	19776128	2009	0	0	0	0	0
bovine alphaherpesvirus 1	2647	661	Herpesviridae	1	51	heparan_S_Heparin	sugar	attachment		2014642	1991	0	0	0	0	1
bovine alphaherpesvirus 1	2647	661	Herpesviridae	1	51	NECTIN1	protein	main	NECTIN1	9616127	1998	0	1	1	0	1
bovine alphaherpesvirus 1	2647	661	Herpesviridae	1	51	NECTIN2	protein	alternative	NECTIN2	9657005	1998	0	0	0	0	0
bovine alphaherpesvirus 1	2647	661	Herpesviridae	1	51	PVR	protein	alternative	PVR	9616127	1998	1	1	1	0	1
bovine alphaherpesvirus 5	154	153	Herpesviridae	1	2	heparan_S_Heparin	sugar	attachment		11087091	2000	0	0	0	0	0
bovine leukemia virus	2423	3798	Retroviridae	1	9	SLC7A1	protein	main	SLC7A1	31648581	2019	0	0	0	0	0
bovine mastadenovirus b	21	124	Adenoviridae	0	3	sialic_acids	sugar	attachment		19646729	2009	0	0	0	0	0
bovine nebovirus	212	5	Caliciviridae	0	1	HBGAs	sugar	attachment		29467317	2018	0	0	0	0	0
bovine respirovirus 3	168	450	Paramyxoviridae	1	36	cholesterol	lipid	attachment		28654867	2017	0	0	0	0	0
bovine respirovirus 3	168	450	Paramyxoviridae	1	36	EGFR	protein	main	EGFR	35691094	2022	0	0	0	0	0
bovine torovirus	167	236	Tobaniviridae	1	4	sialic_acids	sugar	attachment		15507445	2005	0	0	0	0	0
brazilian mammarenavirus	922	18	Arenaviridae	1	1	TFRC	protein	main	TFRC	17287727	2007	0	0	0	1	0
bundibugyo ebolavirus	130	44	Filoviridae	1	5	NPC1	protein	main	NPC1	21866101	2012	0	0	0	1	0
canid alphaherpesvirus 1	166	129	Herpesviridae	1	9	heparan_S_Heparin	sugar	attachment		11039592	2000	0	0	0	0	0
canine mastadenovirus a	488	391	Adenoviridae	0	32	CXADR	protein	main	CXADR	11044108	2000	0	0	0	0	0
canine mastadenovirus a	488	391	Adenoviridae	0	32	Integrins	protein	accessory	ITGAV, ITGB5	11044108	2000	0	0	0	0	0
canine morbillivirus	2310	3239	Paramyxoviridae	1	86	NECTIN4	protein	alternative	NECTIN4	22761370	2012	1	1	1	0	1
canine morbillivirus	2310	3239	Paramyxoviridae	1	86	SLAMF1	protein	main	SLAMF1	11390585	2001	1	1	1	0	1
capuchin monkey hepatitis b virus	3	2	Hepadnaviridae	1	1	SLC10A1	protein	main	SLC10A1	29428874	2018	0	0	0	0	0
cardiovirus a	3902	465	Picornaviridae	0	69	ADAM9	protein	main	ADAM9	30723129	2019	0	0	0	0	0
cardiovirus a	3902	465	Picornaviridae	0	69	VCAM1	protein	alternative	VCAM1	7514674	1994	1	1	1	0	1
cardiovirus b	379	802	Picornaviridae	0	11	heparan_S_Heparin	sugar	attachment		12134043	2002	0	0	0	0	0
cardiovirus b	379	802	Picornaviridae	0	11	sialic_acids	sugar	attachment		2024473	1991	0	0	0	0	0
carnivore amdoparvovirus 1	109	1904	Parvoviridae	0	18	FCGR2A	protein	main	FCGR2A	9125049	1997	0	0	0	0	0
carnivore protoparvovirus 1	910	8301	Parvoviridae	0	79	TFRC	protein	main	TFRC	11264378	2001	1	1	1	0	1
caviid betaherpesvirus 2	3565	12	Herpesviridae	1	1	PDGFRA	protein	main	PDGFRA	32791352	2020	0	0	0	0	0
cedar henipavirus	25	16	Paramyxoviridae	1	1	EFNA1	protein	alternative	EFNA1	31548390	2019	0	0	0	0	0
cedar henipavirus	25	16	Paramyxoviridae	1	1	EFNA2	protein	alternative	EFNA2	31548390	2019	0	0	0	0	0
cedar henipavirus	25	16	Paramyxoviridae	1	1	EFNA5	protein	alternative	EFNA5	31548390	2019	0	0	0	0	0
cedar henipavirus	25	16	Paramyxoviridae	1	1	EFNB1	protein	main	EFNB1	31548390	2019	0	0	0	0	0
cedar henipavirus	25	16	Paramyxoviridae	1	1	EFNB2	protein	alternative	EFNB2	22879820	2012	0	0	0	0	0
cercopithecine alphaherpesvirus 2	16	8	Herpesviridae	1	5	NECTIN1	protein	main	NECTIN1	22345445	2012	0	0	0	0	0
cetacean morbillivirus	95	246	Paramyxoviridae	1	42	NECTIN4	protein	alternative	NECTIN4	25171206	2014	0	0	0	0	0
cetacean morbillivirus	95	246	Paramyxoviridae	1	42	SLAMF1	protein	main	SLAMF1	25171206	2014	0	0	0	0	0
chapare mammarenavirus	919	30	Arenaviridae	1	1	TFRC	protein	main	TFRC	22278244	2012	0	0	0	0	0
chikungunya virus	5836	8746	Togaviridae	1	25	AXL	protein	accessory	AXL	23555248	2013	0	0	0	0	0
chikungunya virus	5836	8746	Togaviridae	1	25	BSG	protein	alternative	BSG	33717005	2021	0	0	0	0	0
chikungunya virus	5836	8746	Togaviridae	1	25	CD209	protein	accessory	CD209	31040840	2019	0	0	0	0	0
chikungunya virus	5836	8746	Togaviridae	1	25	chondroitin_S_dermatan_S	sugar	attachment		24371059	2014	0	0	0	0	0
chikungunya virus	5836	8746	Togaviridae	1	25	HAVCR1	protein	alternative	HAVCR1	23555248	2013	0	0	0	1	0
chikungunya virus	5836	8746	Togaviridae	1	25	heparan_S_Heparin	sugar	attachment		24371059	2014	0	0	0	1	0
chikungunya virus	5836	8746	Togaviridae	1	25	HSPA4	protein	alternative	HSPA4	24845503	2014	0	0	0	0	0
chikungunya virus	5836	8746	Togaviridae	1	25	MXRA8	protein	main	MXRA8	29769725	2018	1	0	1	1	0
chikungunya virus	5836	8746	Togaviridae	1	25	PHB1	protein	accessory	PHB1	22997079	2012	1	1	1	1	0
chikungunya virus	5836	8746	Togaviridae	1	25	TIMD4	protein	accessory	TIMD4	23555248	2013	0	0	0	0	0
chikungunya virus	5836	8746	Togaviridae	1	25	TSPAN9	protein	accessory	TSPAN9	26865714	2016	0	0	0	0	0
chimpanzee adenovirus	398	689	Adenoviridae	0	1	CXADR	protein	main	CXADR	11689642	2001	0	0	0	0	0
coronavirus hku15	68	542	Coronaviridae	1	2	ANPEP	protein	main	ANPEP	29618640	2018	0	0	0	0	0
crimean-congo hemorrhagic fever orthonairovirus	1493	4218	Nairoviridae	1	55	CD209	protein	accessory	CD209	26935918	2016	0	0	0	1	0
dabie bandavirus	32	5611	Phenuiviridae	1	18	CD209	protein	main	CD209	23388721	2013	0	0	0	1	0
dabie bandavirus	32	5611	Phenuiviridae	1	18	CLEC4M	protein	alternative	CLEC4M	23388721	2013	0	0	0	0	0
dabie bandavirus	32	5611	Phenuiviridae	1	18	MYH9	protein	alternative	MYH9	24155382	2014	0	0	0	1	0
deltaarterivirus hemfev	74	55	Arteriviridae	1	8	CD163	protein	coreceptor	CD163	36182704	2022	0	0	0	0	0
dengue virus	17961	101777	Flaviviridae	1	54	AXL	protein	main	AXL	23084921	2012	1	0	1	0	1
dengue virus	17961	101777	Flaviviridae	1	54	CD209	protein	alternative	CD209	12682107	2003	1	1	1	1	1
dengue virus	17961	101777	Flaviviridae	1	54	CD300A	protein	accessory	CD300A	26468529	2015	0	0	0	0	0
dengue virus	17961	101777	Flaviviridae	1	54	chondroitin_S_dermatan_S	sugar	attachment		20851716	2010	0	0	0	0	0
dengue virus	17961	101777	Flaviviridae	1	54	CLDN1	protein	accessory	CLDN1	24074594	2013	1	0	1	0	1
dengue virus	17961	101777	Flaviviridae	1	54	CLEC4M	protein	alternative	CLEC4M	21606536	2011	0	0	0	1	0
dengue virus	17961	101777	Flaviviridae	1	54	CLEC5A	protein	accessory	CLEC5A	18496526	2008	1	1	1	0	1
dengue virus	17961	101777	Flaviviridae	1	54	FCGR2A	protein	accessory	FCGR2A	17005690	2006	0	0	0	0	0
dengue virus	17961	101777	Flaviviridae	1	54	GAS6	protein	accessory	GAS6	33954117	2021	0	0	0	0	0
dengue virus	17961	101777	Flaviviridae	1	54	HAVCR1	protein	alternative	HAVCR1	23084921	2012	1	0	1	0	1
dengue virus	17961	101777	Flaviviridae	1	54	HAVCR2	protein	alternative	HAVCR2	23084921	2012	0	0	0	0	0
dengue virus	17961	101777	Flaviviridae	1	54	heparan_S_Heparin	sugar	attachment		9256277	1997	0	0	0	1	1
dengue virus	17961	101777	Flaviviridae	1	54	HSP90AA1	protein	alternative	HSP90AA1	15795242	2005	0	0	0	0	0
dengue virus	17961	101777	Flaviviridae	1	54	HSPA4	protein	alternative	HSPA4	15795242	2005	0	0	0	0	0
dengue virus	17961	101777	Flaviviridae	1	54	HSPA5	protein	accessory	HSPA5	15098107	2004	0	0	0	1	0
dengue virus	17961	101777	Flaviviridae	1	54	MRC1	protein	alternative	MRC1	18266465	2008	1	0	0	1	1
dengue virus	17961	101777	Flaviviridae	1	54	RPSA	protein	alternative	RPSA	15507651	2004	1	1	1	1	1
dengue virus	17961	101777	Flaviviridae	1	54	TIMD4	protein	alternative	TIMD4	23084921	2012	0	0	0	0	0
dengue virus	17961	101777	Flaviviridae	1	54	TYRO3	protein	alternative	TYRO3	23084921	2012	1	0	0	0	1
dengue virus	17961	101777	Flaviviridae	1	54	VIM	protein	accessory	VIM	27910934	2016	0	0	0	0	0
dobrava-belgrade orthohantavirus	3693	754	Hantaviridae	1	15	CD55	protein	main	CD55	22545121	2012	0	0	0	0	0
dobrava-belgrade orthohantavirus	3693	754	Hantaviridae	1	15	Integrins	protein	alternative	ITGB3	22545121	2012	0	0	0	0	0
eastern equine encephalitis virus	932	1388	Togaviridae	1	50	BSG	protein	accessory	BSG	33717005	2021	0	0	0	0	0
eastern equine encephalitis virus	932	1388	Togaviridae	1	50	HAVCR1	protein	accessory	HAVCR1	23555248	2013	0	0	0	1	0
eastern equine encephalitis virus	932	1388	Togaviridae	1	50	heparan_S_Heparin	sugar	attachment		21896745	2011	0	0	0	1	0
eastern equine encephalitis virus	932	1388	Togaviridae	1	50	LRP8	protein	alternative	LRP8	34929721	2022	0	0	0	0	0
eastern equine encephalitis virus	932	1388	Togaviridae	1	50	VLDLR	protein	main	VLDLR	34929721	2022	0	0	0	0	0
enterovirus a (non SCARB2-users: a2-6, a8, a10, a12)	1630	19107	Picornaviridae	0	1	KREMEN1	protein	main	KREMEN1	29681460	2018	1	0	1	0	0
enterovirus a (SCARB2-users: a7, A14, A16, A71)	1575	23482	Picornaviridae	0	1	ANXA2	protein	accessory	ANXA2	21900167	2011	0	0	0	1	0
enterovirus a (SCARB2-users: a7, A14, A16, A71)	1575	23482	Picornaviridae	0	1	CD209	protein	accessory	CD209	19596831	2009	0	0	0	0	0
enterovirus a (SCARB2-users: a7, A14, A16, A71)	1575	23482	Picornaviridae	0	1	FN1	protein	accessory	FN1	29467312	2018	0	0	0	1	0
enterovirus a (SCARB2-users: a7, A14, A16, A71)	1575	23482	Picornaviridae	0	1	heparan_S_Heparin	sugar	attachment		25674594	2014	0	0	0	1	1
enterovirus a (SCARB2-users: a7, A14, A16, A71)	1575	23482	Picornaviridae	0	1	HSP90AB1	protein	accessory	HSP90AB1	24098578	2013	0	0	0	0	0
enterovirus a (SCARB2-users: a7, A14, A16, A71)	1575	23482	Picornaviridae	0	1	NCL	protein	accessory	NCL	25673703	2015	0	0	0	1	0
enterovirus a (SCARB2-users: a7, A14, A16, A71)	1575	23482	Picornaviridae	0	1	PHB1	protein	accessory	PHB1	29324904	2018	0	0	0	0	0
enterovirus a (SCARB2-users: a7, A14, A16, A71)	1575	23482	Picornaviridae	0	1	SCARB2	protein	main	SCARB2	19543282	2009	1	1	1	1	1
enterovirus a (SCARB2-users: a7, A14, A16, A71)	1575	23482	Picornaviridae	0	1	SELPLG	protein	alternative	SELPLG	19543284	2009	1	1	1	1	1
enterovirus a (SCARB2-users: a7, A14, A16, A71)	1575	23482	Picornaviridae	0	1	VIM	protein	alternative	VIM	24623428	2014	0	0	0	1	0
enterovirus a (SCARB2-users: a7, A14, A16, A71)	1575	23482	Picornaviridae	0	1	WARS1	protein	alternative	WARS1	30153112	2018	0	0	0	0	0
enterovirus b (CAR users: b1-6, swine vesicular disease virus)	5020	6840	Picornaviridae	0	1	CD55	protein	coreceptor	CD55	7538177	1995	1	1	1	1	1
enterovirus b (CAR users: b1-6, swine vesicular disease virus)	5020	6840	Picornaviridae	0	1	CXADR	protein	main	CXADR	9036860	1997	1	1	1	0	1
enterovirus b (CAR users: b1-6, swine vesicular disease virus)	5020	6840	Picornaviridae	0	1	heparan_S_Heparin	sugar	attachment		12941917	2003	0	0	0	0	0
enterovirus b (CD55 users: e3, e5-7, e11-13, e18-21, e24, e25, e29-e33)	49247	14564	Picornaviridae	0	2	CD55	protein	accessory	CD55	7538177	1995	1	1	1	0	1
enterovirus b (CD55 users: e3, e5-7, e11-13, e18-21, e24, e25, e29-e33)	49247	14564	Picornaviridae	0	2	FCGRT	protein	alternative	FCGRT	31104841	2019	0	0	1	0	1
enterovirus b (CD55 users: e3, e5-7, e11-13, e18-21, e24, e25, e29-e33)	49247	14564	Picornaviridae	0	2	heparan_S_Heparin	sugar	attachment		20466025	2010	0	0	0	0	0
enterovirus b (integrin users: a9, e1, e8, e9)	64	1195	Picornaviridae	0	3	FCGRT	protein	coreceptor	FCGRT	31622060	2019	0	0	0	0	1
enterovirus b (integrin users: a9, e1, e8, e9)	64	1195	Picornaviridae	0	3	heparan_S_Heparin	sugar	attachment		22855495	2012	0	0	0	0	0
enterovirus b (integrin users: a9, e1, e8, e9)	64	1195	Picornaviridae	0	3	Integrins	protein	main	ITGA2, ITGAV, ITGB1, ITGB3, ITGB6	8411387, 11260595, 15194773	1993	1	1	1	0	1
enterovirus c (no-poliovirus)	381	3003	Picornaviridae	0	9	CD55	protein	coreceptor	CD55	9151867	1997	1	1	1	0	1
enterovirus c (no-poliovirus)	381	3003	Picornaviridae	0	9	ICAM1	protein	main	ICAM1	8985417	1997	1	1	1	1	1
enterovirus c (no-poliovirus)	381	3003	Picornaviridae	0	9	sialic_acids	sugar	attachment		18184708	2008	0	0	0	1	0
enterovirus c (poliovirus)	18616	18070	Picornaviridae	0	1	PVR	protein	main	PVR	2538245	1989	1	1	1	1	1
enterovirus c (poliovirus)	18616	18070	Picornaviridae	0	1	TFRC	protein	alternative	TFRC	26637351	2016	0	0	0	0	0
enterovirus d	427	5463	Picornaviridae	0	15	CD55	protein	main	CD55	8764022	1996	1	1	1	0	1
enterovirus d	427	5463	Picornaviridae	0	15	heparan_S_Heparin	sugar	attachment		31320648	2019	0	0	0	0	0
enterovirus d	427	5463	Picornaviridae	0	15	ICAM5	protein	alternative	ICAM5	27923705	2016	1	0	1	0	1
enterovirus d	427	5463	Picornaviridae	0	15	sialic_acids	sugar	attachment		12388686	2002	0	0	0	1	1
enterovirus d	427	5463	Picornaviridae	0	15	WARS1	protein	alternative	WARS1	30153112	2018	0	0	0	0	0
equid alphaherpesvirus 1	1223	1443	Herpesviridae	1	20	heparan_S_Heparin	sugar	attachment		10082388	1999	0	0	0	0	1
equid alphaherpesvirus 1	1223	1443	Herpesviridae	1	20	HLA_complex	protein	main		20610718	2010	0	0	0	0	1
equid alphaherpesvirus 1	1223	1443	Herpesviridae	1	20	Integrins	protein	alternative	ITGA4, ITGAV, ITGB1, ITGB3	23514881, 18815313, 26684016	2008	1	1	1	0	1
equid alphaherpesvirus 1	1223	1443	Herpesviridae	1	20	sialic_acids	sugar	attachment		26684016	2016	0	0	0	0	0
equid alphaherpesvirus 4	141	149	Herpesviridae	1	3	heparan_S_Heparin	sugar	attachment		20236610	2010	0	0	0	0	0
equid alphaherpesvirus 4	141	149	Herpesviridae	1	3	HLA_complex	protein	main		24722677	2014	0	1	1	0	1
equid alphaherpesvirus 4	141	149	Herpesviridae	1	3	Integrins	protein	accessory	ITGA4, ITGB1	23514881	2013	0	0	0	0	0
equine infectious anemia virus	1067	5355	Retroviridae	1	5	TNFRSF14	protein	main	TNFRSF14	15985554	2005	0	0	0	0	0
equine rhinitis a virus	5347	69	Picornaviridae	0	3	sialic_acids	sugar	attachment		15302947	2004	0	0	0	0	0
equine torovirus	167	13	Tobaniviridae	1	9	sialic_acids	sugar	attachment		2431102	1986	0	0	0	0	0
european brown hare syndrome virus	40	170	Caliciviridae	0	5	O-Glycans	sugar	attachment		29187537	2018	0	0	0	0	0
feline calicivirus	973	1843	Caliciviridae	0	23	F11R	protein	main	F11R	16611908	2006	1	0	1	0	1
feline calicivirus	973	1843	Caliciviridae	0	23	sialic_acids	sugar	attachment		17170450	2007	0	0	0	0	0
feline immunodeficiency virus	2481	4497	Retroviridae	1	26	TNFRSF4	protein	main	TNFRSF4	14976315	2004	1	1	1	0	1
feline leukemia virus	2423	5468	Retroviridae	1	27	FLVCR1	protein	alternative	FLVCR1	10775607	2000	1	1	1	0	1
feline leukemia virus	2423	5468	Retroviridae	1	27	FLVCR2	protein	alternative	FLVCR2	19369334	2009	0	0	0	0	0
feline leukemia virus	2423	5468	Retroviridae	1	27	SLC19A1	protein	alternative	SLC19A1	30996094	2019	0	0	0	0	0
feline leukemia virus	2423	5468	Retroviridae	1	27	SLC19A2	protein	main	SLC19A2	19369334	2009	1	0	0	0	1
feline leukemia virus	2423	5468	Retroviridae	1	27	SLC20A1	protein	alternative	SLC20A1	9343161	1997	1	1	1	0	1
feline leukemia virus	2423	5468	Retroviridae	1	27	SLC20A2	protein	alternative	SLC20A2	9343161	1997	1	1	1	0	1
feline morbillivirus	50	292	Paramyxoviridae	1	4	SLAMF1	protein	main	SLAMF1	35891483	2022	0	0	0	0	0
foot-and-mouth disease virus	7621	16868	Picornaviridae	0	72	Integrins	protein	main	ITGAV, ITGB3, ITGB6, ITGB8	7533862, 10799568, 15078934	1995	1	1	1	0	1
gallid alphaherpesvirus 2	1292	1735	Herpesviridae	1	2	heparan_S_Heparin	sugar	attachment		11346178	2001	0	0	0	0	0
getah virus	144	278	Togaviridae	1	6	heparan_S_Heparin	sugar	attachment		34986000	2022	0	0	0	0	0
getah virus	144	278	Togaviridae	1	6	MXRA8	protein	accessory	MXRA8	29769725	2018	0	0	0	0	0
ghanaian bat henipavirus	8	2	Paramyxoviridae	1	1	EFNB2	protein	main	EFNB2	25825759	2015	0	0	0	0	0
gibbon ape leukemia virus	389	173	Retroviridae	1	4	SLC20A1	protein	main	SLC20A1	1672162	1991	1	1	1	0	1
gibbon ape leukemia virus	389	173	Retroviridae	1	4	SLC20A2	protein	alternative	SLC20A2	8302848	1994	1	1	1	0	0
guanarito mammarenavirus	920	142	Arenaviridae	1	6	TFRC	protein	main	TFRC	17287727	2007	1	1	1	1	1
hantaan orthohantavirus	1113	1715	Hantaviridae	1	33	CD55	protein	coreceptor	CD55	18305044	2008	0	0	0	0	0
hantaan orthohantavirus	1113	1715	Hantaviridae	1	33	HAVCR1	protein	alternative	HAVCR1	32056847	2020	0	0	0	0	0
hantaan orthohantavirus	1113	1715	Hantaviridae	1	33	heparan_S_Heparin	sugar	attachment		32056847	2020	0	0	0	0	0
hantaan orthohantavirus	1113	1715	Hantaviridae	1	33	Integrins	protein	coreceptor	ITGB3	9618541	1998	1	1	1	0	1
hendra henipavirus	682	194	Paramyxoviridae	1	16	EFNB2	protein	main	EFNB2	15998730	2005	1	1	1	1	1
hendra henipavirus	682	194	Paramyxoviridae	1	16	EFNB3	protein	alternative	EFNB3	17376907	2007	1	1	1	1	1
hendra henipavirus	682	194	Paramyxoviridae	1	16	MBL2	protein	accessory	MBL2	23573288	2013	0	0	0	0	0
hepacivirus c	37344	263640	Flaviviridae	1	8	APOE	protein	accessory	APOE	23844141	2013	0	0	0	0	0
hepacivirus c	37344	263640	Flaviviridae	1	8	CD209	protein	coreceptor	CD209	16816373	2006	1	1	1	0	0
hepacivirus c	37344	263640	Flaviviridae	1	8	CD36	protein	coreceptor	CD36	26898231	2016	0	0	0	0	0
hepacivirus c	37344	263640	Flaviviridae	1	8	CD5	protein	coreceptor	CD5	22278227	2012	0	0	0	0	0
hepacivirus c	37344	263640	Flaviviridae	1	8	CD81	protein	coreceptor	CD81	12913001	2003	1	1	1	1	1
hepacivirus c	37344	263640	Flaviviridae	1	8	CLDN1	protein	coreceptor	CLDN1	17325668	2007	1	1	1	1	1
hepacivirus c	37344	263640	Flaviviridae	1	8	CLDN6	protein	coreceptor	CLDN6	17804490	2007	0	0	0	0	0
hepacivirus c	37344	263640	Flaviviridae	1	8	CLDN9	protein	coreceptor	CLDN9	17804490	2007	0	0	0	0	0
hepacivirus c	37344	263640	Flaviviridae	1	8	CLEC4M	protein	coreceptor	CLEC4M	16816373	2006	1	1	1	0	1
hepacivirus c	37344	263640	Flaviviridae	1	8	EGFR	protein	accessory	EGFR	21516087	2011	0	0	1	0	0
hepacivirus c	37344	263640	Flaviviridae	1	8	EPHA2	protein	accessory	EPHA2	21516087	2011	0	0	1	0	0
hepacivirus c	37344	263640	Flaviviridae	1	8	HRAS	protein	accessory	HRAS	23498955	2013	0	0	0	0	0
hepacivirus c	37344	263640	Flaviviridae	1	8	Integrins	protein	coreceptor	ITGB1	23498955	2013	0	0	0	0	0
hepacivirus c	37344	263640	Flaviviridae	1	8	LDLR	protein	alternative	LDLR	10535997	1999	1	1	1	0	1
hepacivirus c	37344	263640	Flaviviridae	1	8	LY9	protein	accessory	LY9	24927415	2014	0	0	0	0	0
hepacivirus c	37344	263640	Flaviviridae	1	8	NPC1	protein	coreceptor	NPC1	22231557	2012	0	0	0	0	0
hepacivirus c	37344	263640	Flaviviridae	1	8	OCLN	protein	coreceptor	OCLN	19182773	2009	1	1	1	1	0
hepacivirus c	37344	263640	Flaviviridae	1	8	PLSCR1	protein	accessory	PLSCR1	21806988	2011	0	0	0	0	0
hepacivirus c	37344	263640	Flaviviridae	1	8	SCARB1	protein	coreceptor	SCARB1	18000990	2007	1	1	1	1	1
hepacivirus c	37344	263640	Flaviviridae	1	8	SDC1	protein	accessory	SDC1	23576506	2013	0	0	0	0	0
hepacivirus c	37344	263640	Flaviviridae	1	8	SDC2	protein	accessory	SDC2	23576506	2013	0	0	0	0	0
hepacivirus c	37344	263640	Flaviviridae	1	8	SDC4	protein	accessory	SDC4	24751902	2014	0	0	0	0	0
hepacivirus c	37344	263640	Flaviviridae	1	8	TFRC	protein	accessory	TFRC	23754414	2013	1	1	1	0	0
hepacivirus c	37344	263640	Flaviviridae	1	8	VLDLR	protein	alternative	VLDLR	10535997	1999	0	0	0	0	0
hepatitis b virus	58756	188092	Hepadnaviridae	1	42	ANXA5	protein	accessory	ANXA5	8249278	1993	0	0	0	0	0
hepatitis b virus	58756	188092	Hepadnaviridae	1	42	ATP5F1B	protein	accessory	ATP5F1B	36076968	2022	0	0	0	0	0
hepatitis b virus	58756	188092	Hepadnaviridae	1	42	EGFR	protein	coreceptor	EGFR	30952782	2019	0	0	0	1	0
hepatitis b virus	58756	188092	Hepadnaviridae	1	42	FTL	protein	accessory	FTL	22359459	2012	0	0	0	0	0
hepatitis b virus	58756	188092	Hepadnaviridae	1	42	GPC5	protein	accessory	GPC5	26224662	2016	0	0	1	0	0
hepatitis b virus	58756	188092	Hepadnaviridae	1	42	SERPINB3	protein	accessory	SERPINB3	11389143	2001	0	0	0	0	0
hepatitis b virus	58756	188092	Hepadnaviridae	1	42	SLC10A1	protein	main	SLC10A1	23150796	2012	0	1	1	1	1
hepatovirus a	8030	10183	Picornaviridae	0	28	GYPA	protein	accessory	GYPA	15331714	2004	1	0	0	0	0
hepatovirus a	8030	10183	Picornaviridae	0	28	HAVCR1	protein	main	HAVCR1	8861957	1996	1	1	1	0	1
hom-1 vesivirus	1	2	Caliciviridae	0	2	F11R	protein	main	F11R	28196955	2017	0	0	0	1	0
human alphaherpesvirus 1	12400	9582	Herpesviridae	1	18	ANXA1	protein	accessory	ANXA1	35939498	2022	0	0	0	0	0
human alphaherpesvirus 1	12400	9582	Herpesviridae	1	18	CD209	protein	alternative	CD209	18796707	2008	1	1	1	0	1
human alphaherpesvirus 1	12400	9582	Herpesviridae	1	18	Integrins	protein	accessory	ITGAV, ITGB3, ITGB6, ITGB8	21135248, 24367260	2010	1	1	1	1	1
human alphaherpesvirus 1	12400	9582	Herpesviridae	1	18	MAG	protein	alternative	MAG	20080767	2010	0	0	0	0	0
human alphaherpesvirus 1	12400	9582	Herpesviridae	1	18	MYH10	protein	alternative	MYH10	25428876	2015	0	0	0	0	0
human alphaherpesvirus 1	12400	9582	Herpesviridae	1	18	MYH9	protein	alternative	MYH9	20944748	2010	0	0	0	0	0
human alphaherpesvirus 1	12400	9582	Herpesviridae	1	18	NECTIN1	protein	main	NECTIN1	9616127	1998	1	1	1	1	1
human alphaherpesvirus 1	12400	9582	Herpesviridae	1	18	NECTIN2	protein	alternative	NECTIN2	9657005	1998	1	1	1	1	1
human alphaherpesvirus 1	12400	9582	Herpesviridae	1	18	PILRA	protein	alternative	PILRA	21139972	2010	0	0	0	1	0
human alphaherpesvirus 1	12400	9582	Herpesviridae	1	18	SDC1	protein	accessory	SDC1	21957484	2011	0	0	0	0	0
human alphaherpesvirus 1	12400	9582	Herpesviridae	1	18	SDC2	protein	accessory	SDC2	17553929	2007	0	0	0	0	0
human alphaherpesvirus 1	12400	9582	Herpesviridae	1	18	TNFRSF14	protein	alternative	TNFRSF14	8898196	1996	1	1	1	1	1
human alphaherpesvirus 2	4683	8680	Herpesviridae	1	8	heparan_S_Heparin	sugar	attachment		2535752	1989	0	0	0	1	1
human alphaherpesvirus 2	4683	8680	Herpesviridae	1	8	NECTIN1	protein	accessory	NECTIN1	9616127	1998	1	1	1	1	1
human alphaherpesvirus 2	4683	8680	Herpesviridae	1	8	NECTIN2	protein	alternative	NECTIN2	9657005	1998	1	0	0	1	1
human alphaherpesvirus 2	4683	8680	Herpesviridae	1	8	TNFRSF14	protein	alternative	TNFRSF14	8898196	1996	1	1	1	1	1
human alphaherpesvirus 3	7969	1752	Herpesviridae	1	1	heparan_S_Heparin	sugar	attachment		9620211	1998	0	0	0	1	1
human alphaherpesvirus 3	7969	1752	Herpesviridae	1	1	IDE	protein	accessory	IDE	17055432	2006	1	1	1	1	1
human alphaherpesvirus 3	7969	1752	Herpesviridae	1	1	MAG	protein	alternative	MAG	20080767	2010	0	0	0	0	0
human alphaherpesvirus 3	7969	1752	Herpesviridae	1	1	NECTIN1	protein	accessory	NECTIN1	34468169	2021	0	0	0	0	0
human alphaherpesvirus 3	7969	1752	Herpesviridae	1	1	SIGLEC7	protein	main	SIGLEC7	35367830	2022	0	0	0	0	0
human betaherpesvirus 5	54506	10305	Herpesviridae	1	2	ANPEP	protein	alternative	ANPEP	8105105	1993	1	1	1	0	0
human betaherpesvirus 5	54506	10305	Herpesviridae	1	2	BSG	protein	accessory	BSG	29739904	2018	0	0	0	0	0
human betaherpesvirus 5	54506	10305	Herpesviridae	1	2	CD209	protein	alternative	CD209	12433371	2002	1	1	1	1	1
human betaherpesvirus 5	54506	10305	Herpesviridae	1	2	CD46	protein	accessory	CD46	31221976	2019	0	0	0	0	0
human betaherpesvirus 5	54506	10305	Herpesviridae	1	2	CD63	protein	coreceptor	CD63	32041945	2020	0	0	0	0	0
human betaherpesvirus 5	54506	10305	Herpesviridae	1	2	CLEC4M	protein	alternative	CLEC4M	12433371	2002	1	1	1	1	1
human betaherpesvirus 5	54506	10305	Herpesviridae	1	2	EGFR	protein	coreceptor	EGFR	12879076	2003	1	0	1	1	1
human betaherpesvirus 5	54506	10305	Herpesviridae	1	2	heparan_S_Heparin	sugar	attachment		8384757	1993	0	0	0	1	1
human betaherpesvirus 5	54506	10305	Herpesviridae	1	2	Integrins	protein	coreceptor	ITGAV, ITGB1, ITGB3	15834425, 20660204	2010	1	1	1	1	1
human betaherpesvirus 5	54506	10305	Herpesviridae	1	2	NRP2	protein	alternative	NRP2	30057110	2018	0	0	0	1	0
human betaherpesvirus 5	54506	10305	Herpesviridae	1	2	OR14I1	protein	accessory	OR14I1	30894498	2019	0	0	1	1	0
human betaherpesvirus 5	54506	10305	Herpesviridae	1	2	PDGFRA	protein	main	PDGFRA	18701889	2008	0	0	0	1	0
human betaherpesvirus 5	54506	10305	Herpesviridae	1	2	THY1	protein	alternative	THY1	26147640	2015	0	0	0	0	0
human betaherpesvirus 6a	3886	174	Herpesviridae	1	1	CD46	protein	main	CD46	10619434	1999	1	1	1	1	1
human betaherpesvirus 6b	3884	436	Herpesviridae	1	2	CD46	protein	alternative	CD46	10619434	1999	0	0	0	0	0
human betaherpesvirus 6b	3884	436	Herpesviridae	1	2	NECTIN2	protein	alternative	NECTIN2	35062364	2022	0	0	0	0	0
human betaherpesvirus 6b	3884	436	Herpesviridae	1	2	TNFRSF4	protein	main	TNFRSF4	23674671	2013	1	1	1	1	1
human betaherpesvirus 7	773	263	Herpesviridae	1	1	CD4	protein	main	CD4	7909607	1994	1	1	1	0	1
human betaherpesvirus 7	773	263	Herpesviridae	1	1	heparan_S_Heparin	sugar	attachment		9151851	1997	0	0	0	1	1
human coronavirus 229e	1060	879	Coronaviridae	1	13	ANPEP	protein	main	ANPEP	1350662	1992	1	1	1	1	1
human coronavirus 229e	1060	879	Coronaviridae	1	13	CLEC4M	protein	alternative	CLEC4M	17037540	2006	1	1	1	0	1
human coronavirus hku1	57	719	Coronaviridae	1	1	HLA_complex	protein	accessory		18987136	2009	0	0	0	0	0
human coronavirus hku1	57	719	Coronaviridae	1	1	sialic_acids	sugar	attachment		25926653	2015	0	0	0	1	0
human coronavirus nl63	692	1064	Coronaviridae	1	1	ACE2	protein	main	ACE2	15897467	2005	1	1	1	1	1
human coronavirus nl63	692	1064	Coronaviridae	1	1	CD209	protein	accessory	CD209	16912312	2006	0	0	0	0	0
human coronavirus nl63	692	1064	Coronaviridae	1	1	CLEC4M	protein	accessory	CLEC4M	16912312	2006	0	0	0	0	0
human coronavirus nl63	692	1064	Coronaviridae	1	1	heparan_S_Heparin	sugar	attachment		25187545	2014	0	0	0	1	0
human gammaherpesvirus 4	26512	11575	Herpesviridae	1	13	CR1	protein	coreceptor	CR1	23416052	2013	1	1	1	0	1
human gammaherpesvirus 4	26512	11575	Herpesviridae	1	13	CR2	protein	alternative	CR2	6087328	1984	1	1	1	1	1
human gammaherpesvirus 4	26512	11575	Herpesviridae	1	13	EPHA2	protein	main	EPHA2	29292384	2018	1	0	0	1	0
human gammaherpesvirus 4	26512	11575	Herpesviridae	1	13	HLA_complex	protein	coreceptor		9151859	1997	1	1	1	1	1
human gammaherpesvirus 4	26512	11575	Herpesviridae	1	13	Integrins	protein	accessory	ITGAV, ITGB1, ITGB6, ITGB8	19920174, 12592401	2003	1	1	1	0	1
human gammaherpesvirus 4	26512	11575	Herpesviridae	1	13	NRP1	protein	accessory	NRP1	25670642	2015	0	0	0	0	0
human gammaherpesvirus 8	6067	4517	Herpesviridae	1	12	CD207	protein	coreceptor	CD207	28768873	2017	0	0	0	0	0
human gammaherpesvirus 8	6067	4517	Herpesviridae	1	12	CD209	protein	main	CD209	16424204	2006	0	0	0	0	0
human gammaherpesvirus 8	6067	4517	Herpesviridae	1	12	EPHA2	protein	alternative	EPHA2	22635007	2012	0	0	0	0	0
human gammaherpesvirus 8	6067	4517	Herpesviridae	1	12	EPHA4	protein	alternative	EPHA4	29899108	2018	0	0	1	0	0
human gammaherpesvirus 8	6067	4517	Herpesviridae	1	12	EPHA5	protein	alternative	EPHA5	29899108	2018	0	0	0	0	0
human gammaherpesvirus 8	6067	4517	Herpesviridae	1	12	EPHA7	protein	alternative	EPHA7	31118261	2019	0	0	0	0	0
human gammaherpesvirus 8	6067	4517	Herpesviridae	1	12	heparan_S_Heparin	sugar	attachment		11384223	2001	0	0	0	1	1
human gammaherpesvirus 8	6067	4517	Herpesviridae	1	12	Integrins	protein	alternative	ITGA3, ITGAV, ITGB1, ITGB3, ITGB5	11853674, 18045938	2002	1	1	1	1	1
human gammaherpesvirus 8	6067	4517	Herpesviridae	1	12	PTK2	protein	accessory	PTK2	16414994	2006	0	0	0	0	0
human gammaherpesvirus 8	6067	4517	Herpesviridae	1	12	SLC7A11	protein	alternative	SLC7A11	16574866	2006	0	0	0	0	0
human immunodeficiency virus 1	109252	1057495	Retroviridae	1	1	ACKR2	protein	coreceptor	ACKR2	16014924	2005	0	0	0	0	0
human immunodeficiency virus 1	109252	1057495	Retroviridae	1	1	ACKR3	protein	coreceptor	ACKR3	10623723	2000	0	0	0	0	0
human immunodeficiency virus 1	109252	1057495	Retroviridae	1	1	APLNR	protein	coreceptor	APLNR	14675627	2003	0	0	0	0	0
human immunodeficiency virus 1	109252	1057495	Retroviridae	1	1	CCR2	protein	coreceptor	CCR2	9239395	1997	0	0	0	0	0
human immunodeficiency virus 1	109252	1057495	Retroviridae	1	1	CCR3	protein	coreceptor	CCR3	8674119	1996	0	0	0	0	0
human immunodeficiency virus 1	109252	1057495	Retroviridae	1	1	CCR5	protein	coreceptor	CCR5	8674119	1996	1	1	1	1	1
human immunodeficiency virus 1	109252	1057495	Retroviridae	1	1	CD209	protein	accessory	CD209	10721995	2000	1	1	1	1	1
human immunodeficiency virus 1	109252	1057495	Retroviridae	1	1	CD4	protein	main	CD4	3094962	1986	1	1	1	1	1
human immunodeficiency virus 1	109252	1057495	Retroviridae	1	1	CLEC4M	protein	accessory	CLEC4M	11226297	2001	1	1	1	1	1
human immunodeficiency virus 1	109252	1057495	Retroviridae	1	1	CXCR4	protein	coreceptor	CXCR4	8629022	1996	1	1	1	1	1
human immunodeficiency virus 1	109252	1057495	Retroviridae	1	1	CXCR6	protein	coreceptor	CXCR6	9166430	1997	0	0	0	0	0
human immunodeficiency virus 1	109252	1057495	Retroviridae	1	1	Integrins	protein	accessory	ITGA4, ITGB7	18264102	2008	0	0	0	0	0
human immunodeficiency virus 1	109252	1057495	Retroviridae	1	1	M6PR	protein	alternative	M6PR	22761827	2012	0	0	0	0	0
human immunodeficiency virus 1	109252	1057495	Retroviridae	1	1	SDC1	protein	accessory	SDC1	11533182	2001	0	0	0	0	0
human immunodeficiency virus 1	109252	1057495	Retroviridae	1	1	SDC2	protein	accessory	SDC2	12530973	2003	0	0	0	0	0
human immunodeficiency virus 1	109252	1057495	Retroviridae	1	1	SDC3	protein	accessory	SDC3	12530973	2003	0	0	0	0	0
human immunodeficiency virus 1	109252	1057495	Retroviridae	1	1	SDC4	protein	accessory	SDC4	12530973	2003	0	0	0	0	0
human immunodeficiency virus 1	109252	1057495	Retroviridae	1	1	TIMD4	protein	accessory	TIMD4	28740388	2017	0	0	0	0	0
human immunodeficiency virus 2	6466	7443	Retroviridae	1	1	ACKR2	protein	coreceptor	ACKR2	16014924	2005	0	0	0	0	0
human immunodeficiency virus 2	6466	7443	Retroviridae	1	1	CCR1	protein	coreceptor	CCR1	9971817	1999	0	0	0	0	0
human immunodeficiency virus 2	6466	7443	Retroviridae	1	1	CCR2	protein	coreceptor	CCR2	9971817	1999	0	0	0	0	0
human immunodeficiency virus 2	6466	7443	Retroviridae	1	1	CCR3	protein	coreceptor	CCR3	9971817	1999	0	0	0	0	0
human immunodeficiency virus 2	6466	7443	Retroviridae	1	1	CCR5	protein	coreceptor	CCR5	8674119	1996	0	0	0	1	0
human immunodeficiency virus 2	6466	7443	Retroviridae	1	1	CCR8	protein	coreceptor	CCR8	25421818	2014	0	0	0	0	0
human immunodeficiency virus 2	6466	7443	Retroviridae	1	1	CCRL2	protein	coreceptor	CCRL2	33253374	2021	0	0	0	0	0
human immunodeficiency virus 2	6466	7443	Retroviridae	1	1	CD4	protein	main	CD4	2454642	1988	0	1	1	1	0
human immunodeficiency virus 2	6466	7443	Retroviridae	1	1	CLEC4M	protein	coreceptor	CLEC4M	11226297	2001	0	0	0	1	0
human immunodeficiency virus 2	6466	7443	Retroviridae	1	1	CXCR4	protein	coreceptor	CXCR4	33253374	2021	0	1	1	1	0
human immunodeficiency virus 2	6466	7443	Retroviridae	1	1	CXCR6	protein	coreceptor	CXCR6	9971817	1999	0	0	0	0	0
human immunodeficiency virus 2	6466	7443	Retroviridae	1	1	GPR15	protein	coreceptor	GPR15	9971817	1999	0	0	0	0	0
human mastadenovirus a	10	452	Adenoviridae	0	2	CXADR	protein	main	CXADR	9733828	1998	0	1	1	1	0
human mastadenovirus b	956	4743	Adenoviridae	0	5	CD46	protein	main	CD46	14566335	2003	1	1	1	1	1
human mastadenovirus b	956	4743	Adenoviridae	0	5	CD80	protein	alternative	CD80	15110532	2004	1	1	1	1	1
human mastadenovirus b	956	4743	Adenoviridae	0	5	CD86	protein	alternative	CD86	15110532	2004	1	1	1	1	1
human mastadenovirus c	1517	4130	Adenoviridae	0	7	CXADR	protein	main	CXADR	9733828	1998	1	1	1	1	1
human mastadenovirus c	1517	4130	Adenoviridae	0	7	Integrins	protein	accessory	ITGAL, ITGAM, ITGAV, ITGB2, ITGB3, ITGB5	8676475, 8477447	1993	1	1	1	1	1
human mastadenovirus d	620	2682	Adenoviridae	0	6	CD46	protein	alternative	CD46	15047806	2004	0	1	1	1	0
human mastadenovirus d	620	2682	Adenoviridae	0	6	CXADR	protein	main	CXADR	9733828	1998	0	1	1	1	0
human mastadenovirus d	620	2682	Adenoviridae	0	6	Integrins	protein	main	ITGAV, ITGB3	30333171	2018	0	0	0	0	0
human mastadenovirus d	620	2682	Adenoviridae	0	6	sialic_acids	sugar	attachment		10590089	2000	0	0	0	0	1
human mastadenovirus e	4	872	Adenoviridae	0	2	CXADR	protein	main	CXADR	9733828	1998	0	1	1	1	0
human mastadenovirus f	22	2498	Adenoviridae	0	6	CXADR	protein	accessory	CXADR	9733828	1998	0	1	1	1	0
human mastadenovirus g	468	185	Adenoviridae	0	3	sialic_acids	sugar	attachment		29674446	2018	0	0	0	0	0
human metapneumovirus	2576	12514	Pneumoviridae	1	3	CD209	protein	accessory	CD209	27334579	2016	0	0	1	1	0
human metapneumovirus	2576	12514	Pneumoviridae	1	3	CLEC4M	protein	accessory	CLEC4M	27334579	2016	0	0	0	1	0
human metapneumovirus	2576	12514	Pneumoviridae	1	3	heparan_S_Heparin	sugar	attachment		22238303	2012	0	0	0	1	1
human metapneumovirus	2576	12514	Pneumoviridae	1	3	Integrins	protein	main	ITGA5, ITGB1	22933271	2012	1	1	1	0	1
human orthopneumovirus	8631	33422	Pneumoviridae	1	8	ANXA2	protein	accessory	ANXA2	12650770	2003	0	0	0	0	0
human orthopneumovirus	8631	33422	Pneumoviridae	1	8	CD209	protein	accessory	CD209	22090124	2012	1	1	0	0	1
human orthopneumovirus	8631	33422	Pneumoviridae	1	8	chondroitin_S_dermatan_S	sugar	attachment		10860881	2000	0	0	0	0	0
human orthopneumovirus	8631	33422	Pneumoviridae	1	8	CX3CR1	protein	main	CX3CR1	11477410	2001	0	0	1	1	0
human orthopneumovirus	8631	33422	Pneumoviridae	1	8	EGFR	protein	accessory	EGFR	27152417	2016	0	0	0	0	0
human orthopneumovirus	8631	33422	Pneumoviridae	1	8	heparan_S_Heparin	sugar	attachment		9229012	1997	0	0	0	1	1
human orthopneumovirus	8631	33422	Pneumoviridae	1	8	ICAM1	protein	accessory	ICAM1	11162498	2001	0	0	0	0	0
human orthopneumovirus	8631	33422	Pneumoviridae	1	8	IGF1R	protein	coreceptor	IGF1R	32494007	2020	0	0	0	1	0
human orthopneumovirus	8631	33422	Pneumoviridae	1	8	NCL	protein	coreceptor	NCL	21841784	2011	0	0	0	1	0
human orthopneumovirus	8631	33422	Pneumoviridae	1	8	PRKCZ	protein	coreceptor	PRKCZ	32494007	2020	0	0	0	0	0
human orthopneumovirus	8631	33422	Pneumoviridae	1	8	SFTPA1	protein	accessory	SFTPA1	10733174	2000	0	0	0	0	0
human orthorubulavirus 2	392	668	Paramyxoviridae	1	5	sialic_acids	sugar	attachment		21917945	2011	0	0	0	1	0
human papillomavirus	49156	54150	Papillomaviridae	0	1	ADAM17	protein	accessory	ADAM17	31107240	2019	0	0	0	0	0
human papillomavirus	49156	54150	Papillomaviridae	0	1	ANXA2	protein	accessory	ANXA2	22927980	2012	0	0	0	0	0
human papillomavirus	49156	54150	Papillomaviridae	0	1	CD151	protein	coreceptor	CD151	18836553	2008	0	0	0	0	0
human papillomavirus	49156	54150	Papillomaviridae	0	1	CD63	protein	accessory	CD63	18836553	2008	0	0	0	0	0
human papillomavirus	49156	54150	Papillomaviridae	0	1	CD81	protein	accessory	CD81	18836553	2008	0	0	0	0	0
human papillomavirus	49156	54150	Papillomaviridae	0	1	CD9	protein	accessory	CD9	30279342	2018	0	0	0	0	0
human papillomavirus	49156	54150	Papillomaviridae	0	1	chondroitin_S_dermatan_S	sugar	attachment		35285688	2022	0	0	0	0	0
human papillomavirus	49156	54150	Papillomaviridae	0	1	EGFR	protein	coreceptor	EGFR	22536154	2012	0	0	0	0	0
human papillomavirus	49156	54150	Papillomaviridae	0	1	FGFR2	protein	coreceptor	FGFR2	22346752	2012	0	0	0	0	0
human papillomavirus	49156	54150	Papillomaviridae	0	1	Integrins	protein	accessory	ITGA6	9032382	1997	0	0	0	0	0
human papillomavirus	49156	54150	Papillomaviridae	0	1	PPIB	protein	accessory	PPIB	19629175	2009	0	0	0	0	0
human papillomavirus	49156	54150	Papillomaviridae	0	1	SDC1	protein	accessory	SDC1	14645569	2003	0	0	0	0	0
human polyomavirus 12	1879	4	Polyomaviridae	0	1	sialic_acids	sugar	attachment		32723915	2020	0	0	0	0	0
human respirovirus 1	2897	912	Paramyxoviridae	1	4	sialic_acids	sugar	attachment		11312330	2001	0	0	0	1	1
human respirovirus 3	1284	2831	Paramyxoviridae	1	21	heparan_S_Heparin	sugar	attachment		12093175	2002	0	0	0	0	1
human respirovirus 3	1284	2831	Paramyxoviridae	1	21	sialic_acids	sugar	attachment		11312330	2001	0	0	0	1	1
influenza a virus	52448	894090	Orthomyxoviridae	1	74	ACP2	protein	accessory	ACP2	28272419	2017	0	0	0	0	0
influenza a virus	52448	894090	Orthomyxoviridae	1	74	ANXA5	protein	alternative	ANXA5	8769315	1996	1	1	1	0	0
influenza a virus	52448	894090	Orthomyxoviridae	1	74	CACNA1C	protein	main	CACNA1C	29779930	2018	1	0	1	0	1
influenza a virus	52448	894090	Orthomyxoviridae	1	74	CD207	protein	alternative	CD207	26468543	2015	1	0	0	0	1
influenza a virus	52448	894090	Orthomyxoviridae	1	74	CD209	protein	alternative	CD209	26763587	2016	1	1	1	0	1
influenza a virus	52448	894090	Orthomyxoviridae	1	74	CEACAM6	protein	alternative	CEACAM6	33919410	2021	0	0	0	0	0
influenza a virus	52448	894090	Orthomyxoviridae	1	74	CLEC4M	protein	alternative	CLEC4M	26763587	2016	1	1	1	0	1
influenza a virus	52448	894090	Orthomyxoviridae	1	74	EGFR	protein	accessory	EGFR	20844577	2010	1	1	1	0	0
influenza a virus	52448	894090	Orthomyxoviridae	1	74	FFAR2	protein	accessory	FFAR2	31694949	2020	0	0	0	0	0
influenza a virus	52448	894090	Orthomyxoviridae	1	74	HLA_complex	protein	alternative		30787439	2019	0	0	1	0	0
influenza a virus	52448	894090	Orthomyxoviridae	1	74	MRC1	protein	accessory	MRC1	10799594	2000	0	0	0	0	0
influenza a virus	52448	894090	Orthomyxoviridae	1	74	sialic_acids	sugar	attachment		6167577	1981	0	0	0	1	1
influenza b virus	5286	120632	Orthomyxoviridae	1	9	ACP2	protein	accessory	ACP2	28272419	2017	0	0	0	0	0
influenza b virus	5286	120632	Orthomyxoviridae	1	9	sialic_acids	sugar	attachment		1740114	1992	0	0	0	1	1
influenza c virus	483	2542	Orthomyxoviridae	1	4	sialic_acids	sugar	attachment		3700379	1986	0	0	0	1	1
influenza d virus	256	1537	Orthomyxoviridae	1	6	sialic_acids	sugar	attachment		26816272	2016	0	0	0	0	1
jaagsiekte sheep retrovirus	268	614	Retroviridae	1	5	HYAL2	protein	main	HYAL2	11296287	2001	1	1	1	0	0
japanese encephalitis virus	5273	6707	Flaviviridae	1	50	CD209	protein	main	CD209	24623090	2014	1	1	1	1	1
japanese encephalitis virus	5273	6707	Flaviviridae	1	50	CLEC4G	protein	alternative	CLEC4G	24623090	2014	1	1	1	0	1
japanese encephalitis virus	5273	6707	Flaviviridae	1	50	CLEC4M	protein	alternative	CLEC4M	24623090	2014	1	1	1	1	1
japanese encephalitis virus	5273	6707	Flaviviridae	1	50	HAVCR1	protein	alternative	HAVCR1	30441759	2018	0	0	0	0	0
japanese encephalitis virus	5273	6707	Flaviviridae	1	50	heparan_S_Heparin	sugar	attachment		11967307	2002	0	0	0	1	1
japanese encephalitis virus	5273	6707	Flaviviridae	1	50	HSPA5	protein	accessory	HSPA5	28053106	2017	0	0	0	0	0
japanese encephalitis virus	5273	6707	Flaviviridae	1	50	Integrins	protein	accessory	ITGAV, ITGB3	28043010	2017	0	0	0	0	0
japanese encephalitis virus	5273	6707	Flaviviridae	1	50	LMAN1	protein	accessory	LMAN1	32122591	2020	0	0	0	0	0
japanese encephalitis virus	5273	6707	Flaviviridae	1	50	PLVAP	protein	alternative	PLVAP	30082709	2018	0	0	1	1	0
japanese encephalitis virus	5273	6707	Flaviviridae	1	50	VIM	protein	accessory	VIM	21707907	2011	0	0	0	0	0
koala retrovirus	111	1576	Retroviridae	1	1	SLC19A2	protein	main	SLC19A2	23798387	2013	0	0	0	0	0
koala retrovirus	111	1576	Retroviridae	1	1	SLC20A1	protein	alternative	SLC20A1	23798387	2013	0	0	0	0	0
la crosse orthobunyavirus	44	408	Peribunyaviridae	1	2	CD209	protein	main	CD209	23388721	2013	0	0	0	1	0
lassa mammarenavirus	1494	2386	Arenaviridae	1	20	AXL	protein	alternative	AXL	22156524	2012	1	1	1	0	1
lassa mammarenavirus	1494	2386	Arenaviridae	1	20	CD209	protein	alternative	CD209	22156524	2012	1	1	1	0	1
lassa mammarenavirus	1494	2386	Arenaviridae	1	20	CLEC4G	protein	alternative	CLEC4G	22156524	2012	1	1	1	0	1
lassa mammarenavirus	1494	2386	Arenaviridae	1	20	DAG1	protein	main	DAG1	9851928	1998	1	1	1	0	1
lassa mammarenavirus	1494	2386	Arenaviridae	1	20	HAVCR1	protein	alternative	HAVCR1	29875238	2018	0	0	1	0	1
lassa mammarenavirus	1494	2386	Arenaviridae	1	20	LAMP1	protein	coreceptor	LAMP1	24970085	2014	1	1	1	1	1
lassa mammarenavirus	1494	2386	Arenaviridae	1	20	SLC9A3	protein	accessory	SLC9A3	24173224	2014	0	0	0	0	0
lassa mammarenavirus	1494	2386	Arenaviridae	1	20	TYRO3	protein	alternative	TYRO3	22156524	2012	1	1	1	0	1
latino mammarenavirus	6	44	Arenaviridae	1	3	DAG1	protein	main	DAG1	11967329	2002	1	1	1	0	0
lloviu cuevavirus	74	9	Filoviridae	1	1	NPC1	protein	coreceptor	NPC1	25310500	2014	0	0	0	0	0
lujo mammarenavirus	39	7	Arenaviridae	1	1	CD63	protein	coreceptor	CD63	29120745	2017	0	0	0	0	0
lujo mammarenavirus	39	7	Arenaviridae	1	1	heparan_S_Heparin	sugar	attachment		29120745	2017	0	0	0	0	0
lujo mammarenavirus	39	7	Arenaviridae	1	1	NPC1	protein	accessory	NPC1	24741091	2014	0	0	0	0	0
lujo mammarenavirus	39	7	Arenaviridae	1	1	NRP2	protein	main	NRP2	29120745	2017	1	0	0	1	0
lymphocytic choriomeningitis mammarenavirus	4112	493	Arenaviridae	1	35	AXL	protein	alternative	AXL	22673088	2012	1	1	1	0	1
lymphocytic choriomeningitis mammarenavirus	4112	493	Arenaviridae	1	35	CD164	protein	coreceptor	CD164	35235462	2022	0	0	0	0	0
lymphocytic choriomeningitis mammarenavirus	4112	493	Arenaviridae	1	35	CD209	protein	alternative	CD209	22673088	2012	1	1	1	0	0
lymphocytic choriomeningitis mammarenavirus	4112	493	Arenaviridae	1	35	CLEC4G	protein	alternative	CLEC4G	22673088	2012	1	1	1	0	1
lymphocytic choriomeningitis mammarenavirus	4112	493	Arenaviridae	1	35	DAG1	protein	main	DAG1	9851928	1998	1	1	1	1	1
lymphocytic choriomeningitis mammarenavirus	4112	493	Arenaviridae	1	35	heparan_S_Heparin	sugar	attachment		35235462	2022	0	0	0	0	0
lymphocytic choriomeningitis mammarenavirus	4112	493	Arenaviridae	1	35	LAMP1	protein	coreceptor	LAMP1	35235462	2022	0	0	0	0	0
lymphocytic choriomeningitis mammarenavirus	4112	493	Arenaviridae	1	35	SLC9A3	protein	accessory	SLC9A3	24173224	2014	0	0	0	0	0
lymphocytic choriomeningitis mammarenavirus	4112	493	Arenaviridae	1	35	TYRO3	protein	alternative	TYRO3	22673088	2012	1	1	1	0	1
macacine alphaherpesvirus 1	438	100	Herpesviridae	1	17	NECTIN1	protein	main	NECTIN1	22345445	2012	0	0	0	1	0
machupo mammarenavirus	921	159	Arenaviridae	1	6	HAVCR1	protein	accessory	HAVCR1	23555248	2013	0	0	0	0	0
machupo mammarenavirus	921	159	Arenaviridae	1	6	TFRC	protein	main	TFRC	17287727	2007	1	1	1	1	1
mammalian orthoreovirus	900	1525	Reoviridae	0	45	F11R	protein	main	F11R	11239401	2001	1	1	1	0	1
mammalian orthoreovirus	900	1525	Reoviridae	0	45	Integrins	protein	accessory	ITGB1	16501085	2006	1	1	1	0	1
mammalian orthoreovirus	900	1525	Reoviridae	0	45	RTN4R	protein	alternative	RTN4R	24922571	2014	1	1	1	0	1
mammarenavirus lunkense	4	6	Arenaviridae	1	1	CD164	protein	coreceptor	CD164	35235462	2022	0	0	0	0	0
marburg marburgvirus	770	379	Filoviridae	1	13	ASGR1	protein	accessory	ASGR1	7844558	1995	0	0	0	1	0
marburg marburgvirus	770	379	Filoviridae	1	13	AXL	protein	accessory	AXL	17005688	2006	1	0	1	0	0
marburg marburgvirus	770	379	Filoviridae	1	13	CD209	protein	alternative	CD209	15479853	2004	1	1	1	0	1
marburg marburgvirus	770	379	Filoviridae	1	13	CLEC4M	protein	alternative	CLEC4M	15479853	2004	1	1	1	0	1
marburg marburgvirus	770	379	Filoviridae	1	13	FOLR1	protein	alternative	FOLR1	11461707	2001	0	0	0	0	0
marburg marburgvirus	770	379	Filoviridae	1	13	GAS6	protein	accessory	GAS6	17005688	2006	0	0	0	0	0
marburg marburgvirus	770	379	Filoviridae	1	13	HAVCR1	protein	accessory	HAVCR1	23555248	2013	1	1	1	0	1
marburg marburgvirus	770	379	Filoviridae	1	13	heparan_S_Heparin	sugar	attachment		25741008	2015	0	0	0	0	0
marburg marburgvirus	770	379	Filoviridae	1	13	MERTK	protein	accessory	MERTK	17005688	2006	1	1	1	0	0
mason-pfizer monkey virus	432	170	Retroviridae	1	15	SLC1A5	protein	main	SLC1A5	10051606	1999	1	1	1	0	0
mayaro virus	355	242	Togaviridae	1	25	MXRA8	protein	main	MXRA8	29769725	2018	0	0	1	0	0
measles morbillivirus	12225	21940	Paramyxoviridae	1	24	CD209	protein	coreceptor	CD209	16537615	2006	1	1	1	1	1
measles morbillivirus	12225	21940	Paramyxoviridae	1	24	NECTIN4	protein	alternative	NECTIN4	21901103	2011	1	1	1	1	1
measles morbillivirus	12225	21940	Paramyxoviridae	1	24	SLAMF1	protein	main	SLAMF1	11390585	2001	1	1	1	1	1
middle east respiratory syndrome-related coronavirus	4204	1619	Coronaviridae	1	17	CD9	protein	accessory	CD9	28759649	2017	0	0	0	0	0
middle east respiratory syndrome-related coronavirus	4204	1619	Coronaviridae	1	17	CEACAM5	protein	accessory	CEACAM5	27489282	2016	0	0	0	0	0
middle east respiratory syndrome-related coronavirus	4204	1619	Coronaviridae	1	17	DPP4	protein	main	DPP4	23486063	2013	1	1	1	1	1
middle east respiratory syndrome-related coronavirus	4204	1619	Coronaviridae	1	17	HSPA5	protein	accessory	HSPA5	29887526	2018	0	0	0	0	0
middle east respiratory syndrome-related coronavirus	4204	1619	Coronaviridae	1	17	sialic_acids	sugar	attachment		28923942	2017	0	0	0	1	0
middle east respiratory syndrome-related coronavirus	4204	1619	Coronaviridae	1	17	TMPRSS2	protein	accessory	TMPRSS2	23468491	2013	0	0	0	0	0
mobala mammarenavirus	9	17	Arenaviridae	1	6	DAG1	protein	main	DAG1	9851928	1998	0	0	0	0	0
moloney murine sarcoma virus	1470	74	Retroviridae	1	4	SLC7A1	protein	main	SLC7A1	12490395	2002	0	0	0	0	0
mouse mammary tumor virus	4917	1095	Retroviridae	1	3	TFRC	protein	main	TFRC	12218182	2002	1	1	1	0	1
mumps orthorubulavirus	4641	13110	Paramyxoviridae	1	10	sialic_acids	sugar	attachment		27671656	2016	0	0	0	1	0
murid betaherpesvirus 1	1350	372	Herpesviridae	1	7	heparan_S_Heparin	sugar	attachment		27118588	2016	0	0	0	0	0
murid gammaherpesvirus 4	6542	112	Herpesviridae	1	8	heparan_S_Heparin	sugar	attachment		15113892	2004	0	0	0	0	0
murine coronavirus	4316	1363	Coronaviridae	1	31	CEACAM1	protein	main	CEACAM1	1719235	1991	1	1	1	0	1
murine coronavirus	4316	1363	Coronaviridae	1	31	cholesterol	lipid	attachment		14990688	2004	0	0	0	0	0
murine coronavirus	4316	1363	Coronaviridae	1	31	sialic_acids	sugar	attachment		15454694	2004	0	0	0	0	0
murine leukemia virus (SLC-users: amphotropic, ecotropic, moloney)	6421	439	Retroviridae	1	2	SLC20A1	protein	alternative	SLC20A1	7966619	1994	0	0	0	0	0
murine leukemia virus (SLC-users: amphotropic, ecotropic, moloney)	6421	439	Retroviridae	1	2	SLC20A2	protein	alternative	SLC20A2	8302848	1994	1	1	1	0	1
murine leukemia virus (SLC-users: amphotropic, ecotropic, moloney)	6421	439	Retroviridae	1	2	SLC7A1	protein	main	SLC7A1	1652100	1991	1	1	1	0	1
murine leukemia virus (XPR1 users: polytropic, xenotropic)	899	1114	Retroviridae	1	2	XPR1	protein	main	XPR1	9990033	1999	0	1	1	0	1
murine respirovirus	5882	222	Paramyxoviridae	1	14	sialic_acids	sugar	attachment		6255459	1980	0	0	0	0	1
murine rotavirus	1291	310	Reoviridae	0	2	HSPA8	protein	accessory	HSPA8	23404461	2013	0	0	0	0	0
murine rotavirus	1291	310	Reoviridae	0	2	Integrins	protein	accessory	ITGAV, ITGB3	23404461	2013	0	0	0	0	0
murine rotavirus	1291	310	Reoviridae	0	2	P4HB	protein	accessory	P4HB	23404461	2013	0	0	0	0	0
murray valley encephalitis virus	382	273	Flaviviridae	1	10	heparan_S_Heparin	sugar	attachment		11967307	2002	0	0	0	0	0
myxoma virus	763	797	Poxviridae	1	11	CCR1	protein	alternative	CCR1	10583963	1999	0	0	0	0	0
myxoma virus	763	797	Poxviridae	1	11	CCR5	protein	alternative	CCR5	10583963	1999	0	0	0	0	0
myxoma virus	763	797	Poxviridae	1	11	CXCR4	protein	main	CXCR4	10583963	1999	0	0	0	0	0
new york hantavirus	79	4	Hantaviridae	1	2	Integrins	protein	main	ITGB3	9618541	1998	0	0	0	0	0
nipah henipavirus	1259	331	Paramyxoviridae	1	31	EFNB2	protein	main	EFNB2	15998730	2005	1	1	1	1	1
nipah henipavirus	1259	331	Paramyxoviridae	1	31	EFNB3	protein	alternative	EFNB3	16477309	2006	1	1	1	1	1
nipah henipavirus	1259	331	Paramyxoviridae	1	31	MBL2	protein	accessory	MBL2	23573288	2013	0	0	0	0	0
norwalk virus (murine norovirus)	1095	332	Caliciviridae	0	5	CD300LD	protein	alternative	CD300LD	27681626	2016	1	0	1	0	1
norwalk virus (murine norovirus)	1095	332	Caliciviridae	0	5	CD300LF	protein	main	CD300LF	27681626	2016	1	0	1	0	1
norwalk virus (murine norovirus)	1095	332	Caliciviridae	0	5	sialic_acids	sugar	attachment		19244326	2009	0	0	0	0	0
norwalk virus (norwalk virus)	1157	52637	Caliciviridae	0	21	HBGAs	sugar	attachment		12414974	2002	0	0	0	1	1
oliveros mammarenavirus	10	8	Arenaviridae	1	6	DAG1	protein	main	DAG1	11967329	2002	1	1	1	0	0
onyong-nyong virus	156	26	Togaviridae	1	10	MXRA8	protein	main	MXRA8	29769725	2018	0	0	1	0	0
orf virus	6015	1968	Poxviridae	1	23	heparan_S_Heparin	sugar	attachment		15351483	2004	0	0	0	0	0
oropouche orthobunyavirus	25	530	Peribunyaviridae	1	6	LRP1	protein	main	LRP1	35939689	2022	0	0	0	0	0
orthohantavirus maporalense	14	10	Hantaviridae	1	1	PCDH1	protein	main	PCDH1	30464266	2018	0	0	0	0	0
ovine enzootic nasal tumor virus	75	52	Retroviridae	1	3	HYAL2	protein	main	HYAL2	11991967	2002	0	0	0	0	0
pangolin coronavirus	329	43	Coronaviridae	1	1	ACE2	protein	main	ACE2	32847856	2020	0	0	0	0	0
parechovirus a	780	6735	Picornaviridae	0	3	heparan_S_Heparin	sugar	attachment		26785353	2016	0	0	0	0	0
parechovirus a	780	6735	Picornaviridae	0	3	Integrins	protein	main	ITGAV, ITGB1, ITGB3, ITGB6	10846065, 20554778	2000	1	1	1	1	1
pestivirus a	5197	21843	Flaviviridae	1	71	CD46	protein	main	CD46	14747544	2004	1	1	1	0	1
pestivirus b	505	842	Flaviviridae	1	9	CD46	protein	main	CD46	32781607	2020	0	0	0	0	0
pestivirus c	948	3719	Flaviviridae	1	5	RPSA	protein	accessory	RPSA	25694590	2015	0	0	1	0	0
pestivirus h	246	298	Flaviviridae	1	5	CD46	protein	main	CD46	34839792	2022	0	0	0	0	0
pestivirus k	948	3719	Flaviviridae	1	5	CD46	protein	main	CD46	33568504	2021	1	1	1	0	1
phocine morbillivirus	197	113	Paramyxoviridae	1	24	HBEGF	protein	alternative	HBEGF	25171206	2014	0	0	0	0	0
phocine morbillivirus	197	113	Paramyxoviridae	1	24	NECTIN4	protein	alternative	NECTIN4	25171206	2014	0	0	0	0	0
phocine morbillivirus	197	113	Paramyxoviridae	1	24	SLAMF1	protein	main	SLAMF1	18689645	2008	0	0	1	0	0
porcine circovirus 2	2371	10761	Circoviridae	0	11	chondroitin_S_dermatan_S	sugar	attachment		16537616	2006	0	0	0	0	1
porcine circovirus 2	2371	10761	Circoviridae	0	11	heparan_S_Heparin	sugar	attachment		16537616	2006	0	0	0	0	1
porcine epidemic diarrhea virus	1457	7394	Coronaviridae	1	3	ANPEP	protein	accessory	ANPEP	14685034	2003	1	1	1	0	1
porcine epidemic diarrhea virus	1457	7394	Coronaviridae	1	3	CD209	protein	alternative	CD209	34022357	2021	0	0	0	0	0
porcine epidemic diarrhea virus	1457	7394	Coronaviridae	1	3	cholesterol	lipid	attachment		28884395	2017	0	0	0	0	0
porcine epidemic diarrhea virus	1457	7394	Coronaviridae	1	3	CLEC4M	protein	alternative	CLEC4M	34022357	2021	0	0	0	0	0
porcine epidemic diarrhea virus	1457	7394	Coronaviridae	1	3	Integrins	protein	accessory	ITGAV, ITGB3	31585640	2019	0	0	0	0	0
porcine epidemic diarrhea virus	1457	7394	Coronaviridae	1	3	OCLN	protein	accessory	OCLN	32502552	2020	0	0	0	0	0
porcine epidemic diarrhea virus	1457	7394	Coronaviridae	1	3	sialic_acids	sugar	attachment		25787280	2015	0	0	0	0	0
porcine epidemic diarrhea virus	1457	7394	Coronaviridae	1	3	TFRC	protein	main	TFRC	32730327	2020	0	0	0	0	0
porcine mastadenovirus b	15	20	Adenoviridae	0	1	sialic_acids	sugar	attachment		19646729	2009	0	0	0	0	0
porcine reproductive and respiratory syndrome virus	4013	46254	Arteriviridae	1	1	CD163	protein	main	CD163	23835031	2013	1	0	1	0	1
porcine reproductive and respiratory syndrome virus	4013	46254	Arteriviridae	1	1	cholesterol	lipid	attachment		28884395	2017	0	0	0	0	0
porcine reproductive and respiratory syndrome virus	4013	46254	Arteriviridae	1	1	EGFR	protein	accessory	EGFR	27208778	2016	0	0	0	0	0
porcine reproductive and respiratory syndrome virus	4013	46254	Arteriviridae	1	1	HAVCR1	protein	accessory	HAVCR1	32522856	2020	0	0	0	0	0
porcine reproductive and respiratory syndrome virus	4013	46254	Arteriviridae	1	1	HSPA8	protein	coreceptor	HSPA8	35138165	2022	0	0	0	0	0
porcine reproductive and respiratory syndrome virus	4013	46254	Arteriviridae	1	1	MYH9	protein	coreceptor	MYH9	27112594	2016	0	0	0	0	0
porcine reproductive and respiratory syndrome virus	4013	46254	Arteriviridae	1	1	SDC4	protein	accessory	SDC4	27208778	2016	0	0	0	0	0
porcine reproductive and respiratory syndrome virus	4013	46254	Arteriviridae	1	1	SIGLEC1	protein	coreceptor	SIGLEC1	12857889	2003	1	1	1	0	1
porcine reproductive and respiratory syndrome virus	4013	46254	Arteriviridae	1	1	SIGLEC10	protein	coreceptor	SIGLEC10	28742001	2017	0	0	0	0	0
porcine reproductive and respiratory syndrome virus	4013	46254	Arteriviridae	1	1	TIMD4	protein	accessory	TIMD4	32522856	2020	0	0	0	0	0
porcine reproductive and respiratory syndrome virus	4013	46254	Arteriviridae	1	1	VIM	protein	accessory	VIM	16378972	2006	0	0	0	0	0
porcine torovirus	167	335	Tobaniviridae	1	1	sialic_acids	sugar	attachment		15507445	2005	0	0	0	0	0
primate erythroparvovirus 1	3857	3457	Parvoviridae	0	4	Glycosphingolipid	sugar	attachment		8211117	1993	0	0	0	1	0
primate erythroparvovirus 1	3857	3457	Parvoviridae	0	4	Integrins	protein	main	ITGA5, ITGB1	12907437	2003	1	1	1	1	1
primate erythroparvovirus 1	3857	3457	Parvoviridae	0	4	XRCC5	protein	coreceptor	XRCC5	16076874	2005	0	0	0	1	0
primate t-lymphotropic virus 1	6378	9334	Retroviridae	1	55	NRP1	protein	coreceptor	NRP1	16809290	2006	0	0	0	1	0
primate t-lymphotropic virus 1	6378	9334	Retroviridae	1	55	SDC1	protein	accessory	SDC1	22238310	2012	0	0	0	0	0
primate t-lymphotropic virus 1	6378	9334	Retroviridae	1	55	SDC2	protein	accessory	SDC2	22238310	2012	0	0	0	0	0
primate t-lymphotropic virus 1	6378	9334	Retroviridae	1	55	SDC3	protein	accessory	SDC3	22238310	2012	0	0	0	0	0
primate t-lymphotropic virus 1	6378	9334	Retroviridae	1	55	SDC4	protein	accessory	SDC4	22238310	2012	0	0	0	0	0
primate t-lymphotropic virus 1	6378	9334	Retroviridae	1	55	SLC2A1	protein	main	SLC2A1	14622599	2003	0	0	0	1	0
primate t-lymphotropic virus 2	970	961	Retroviridae	1	5	NRP1	protein	coreceptor	NRP1	16809290	2006	0	0	0	0	0
primate t-lymphotropic virus 2	970	961	Retroviridae	1	5	SLC2A1	protein	coreceptor	SLC2A1	16912281	2006	0	0	0	0	0
primate t-lymphotropic virus 3	34	258	Retroviridae	1	33	SLC2A1	protein	main	SLC2A1	19279090	2009	0	0	0	0	0
prospect hill orthohantavirus	77	24	Hantaviridae	1	7	Integrins	protein	accessory	ITGAV, ITGB1	9618541	1998	0	0	0	0	0
prospect hill orthohantavirus	77	24	Hantaviridae	1	7	PCDH1	protein	main	PCDH1	30464266	2018	0	0	0	0	0
puma lentivirus	2499	244	Retroviridae	1	6	TNFRSF4	protein	accessory	TNFRSF4	16120451	2005	0	0	0	0	0
punta toro phlebovirus	6	84	Phenuiviridae	1	2	CD209	protein	main	CD209	21767814	2011	0	0	0	0	0
puumala orthohantavirus	985	3240	Hantaviridae	1	25	CD55	protein	coreceptor	CD55	18305044	2008	0	0	0	0	0
puumala orthohantavirus	985	3240	Hantaviridae	1	25	Integrins	protein	accessory	ITGAV, ITGB3	11217408	2001	0	0	0	0	0
rabbit hemorrhagic disease virus	710	2182	Caliciviridae	0	17	HBGAs	sugar	attachment		11090195	2000	0	0	0	0	0
rabbit vesivirus	36	3	Caliciviridae	0	1	ANXA2	protein	accessory	ANXA2	19605586	2009	0	0	0	0	0
rabies lyssavirus	8643	27387	Rhabdoviridae	1	226	GRM2	protein	alternative	GRM2	30028877	2018	1	0	1	0	0
rabies lyssavirus	8643	27387	Rhabdoviridae	1	226	Integrins	protein	accessory	ITGB1	31666383	2020	0	0	0	0	0
rabies lyssavirus	8643	27387	Rhabdoviridae	1	226	NCAM1	protein	alternative	NCAM1	9696812	1998	1	1	1	1	1
rabies lyssavirus	8643	27387	Rhabdoviridae	1	226	NGFR	protein	alternative	NGFR	9857182	1998	1	1	1	1	0
rd114 retrovirus	257	9	Retroviridae	1	2	SLC1A5	protein	main	SLC1A5	10196349	1999	0	0	0	0	0
recovirus a	14	2	Caliciviridae	0	3	HBGAs	sugar	attachment		25392226	2015	0	0	0	0	0
reston ebolavirus	45	68	Filoviridae	1	19	AXL	protein	accessory	AXL	17005688	2006	0	0	0	0	0
reston ebolavirus	45	66	Filoviridae	1	19	GAS6	protein	accessory	GAS6	17005688	2006	0	0	0	0	0
reston ebolavirus	45	68	Filoviridae	1	19	MERTK	protein	accessory	MERTK	17005688	2006	0	0	0	0	0
reston ebolavirus	45	68	Filoviridae	1	19	TYRO3	protein	accessory	TYRO3	17005688	2006	0	0	0	0	0
rhesus macaque recovirus	9	66	Caliciviridae	0	1	CXADR	protein	main	CXADR	31484750	2019	0	0	0	0	0
rhinovirus a	101	10584	Picornaviridae	0	2	ICAM1	protein	main	ICAM1	2538243	1989	1	0	0	0	1
rhinovirus a	101	10584	Picornaviridae	0	2	LDLR	protein	alternative	LDLR	8127891	1994	1	1	1	0	1
rhinovirus a	101	10584	Picornaviridae	0	2	VLDLR	protein	alternative	VLDLR	9811769	1998	0	0	0	0	0
rhinovirus b	34	2002	Picornaviridae	0	1	heparan_S_Heparin	sugar	attachment		15857982	2005	0	0	0	0	0
rhinovirus b	34	2002	Picornaviridae	0	1	ICAM1	protein	main	ICAM1	23935498	2013	1	1	1	0	1
rhinovirus c	144	7992	Picornaviridae	0	3	CDHR3	protein	main	CDHR3	25848009	2015	1	1	1	0	1
rift valley fever phlebovirus	1288	1510	Phenuiviridae	1	41	CD209	protein	main	CD209	21767814	2011	1	1	1	1	1
rift valley fever phlebovirus	1288	1510	Phenuiviridae	1	41	CLEC4M	protein	accessory	CLEC4M	26990254	2016	0	0	0	0	0
rift valley fever phlebovirus	1288	1510	Phenuiviridae	1	41	LRP1	protein	accessory	LRP1	34559985	2021	0	0	0	0	0
rinderpest morbillivirus	861	241	Paramyxoviridae	1	22	SLAMF1	protein	main	SLAMF1	11390585	2001	1	1	1	0	1
rodent hepacivirus	1760	198	Flaviviridae	1	20	SCARB1	protein	main	SCARB1	35445423	2022	0	0	0	0	0
rodent protoparvovirus 1	546	136	Parvoviridae	0	7	sialic_acids	sugar	attachment		16822863	2006	0	0	0	0	1
ross river virus	725	611	Togaviridae	1	40	GAS6	protein	accessory	GAS6	23555248	2013	0	0	0	0	0
ross river virus	725	611	Togaviridae	1	40	HAVCR1	protein	accessory	HAVCR1	23698310	2013	0	0	0	1	0
ross river virus	725	611	Togaviridae	1	40	Integrins	protein	alternative	ITGA1, ITGB1	15892964	2005	0	0	0	0	0
ross river virus	725	611	Togaviridae	1	40	MXRA8	protein	main	MXRA8	29769725	2018	0	0	1	0	0
ross river virus	725	611	Togaviridae	1	40	SLC1A5	protein	accessory	SLC1A5	33717005	2021	0	0	0	0	0
rotavirus a	17705	106857	Reoviridae	0	97	F11R	protein	coreceptor	F11R	25481868	2015	1	1	1	0	1
rotavirus a	17705	106857	Reoviridae	0	97	HBGAs	sugar	attachment		22345472	2012	0	0	0	1	1
rotavirus a	17705	106857	Reoviridae	0	97	HSPA8	protein	accessory	HSPA8	11907249	2002	1	1	1	0	0
rotavirus a	17705	106857	Reoviridae	0	97	Integrins	protein	main	ITGA2, ITGA4, ITGAV, ITGAX, ITGB1, ITGB2, ITGB3	9144247, 11114176	1997	1	1	1	1	1
rotavirus a	17705	106857	Reoviridae	0	97	OCLN	protein	accessory	OCLN	25481868	2015	0	0	0	0	0
rotavirus a	17705	106857	Reoviridae	0	97	sialic_acids	sugar	attachment		12239329	2002	0	0	0	1	1
rousettus bat coronavirus hku9	4	195	Coronaviridae	1	11	HSPA5	protein	accessory	HSPA5	29887526	2018	0	0	0	0	0
rubivirus rubellae	3583	3437	Matonaviridae	1	1	MOG	protein	main	MOG	21880773	2011	1	1	1	1	1
saimiriine alphaherpesvirus 1	711	17	Herpesviridae	1	4	NECTIN1	protein	alternative	NECTIN1	24672037	2014	0	0	0	0	0
saimiriine alphaherpesvirus 1	711	17	Herpesviridae	1	4	PVR	protein	main	PVR	24672037	2014	0	0	0	0	0
saimiriine gammaherpesvirus 2	531	108	Herpesviridae	1	4	heparan_S_Heparin	sugar	attachment		15262496	2004	0	0	0	0	0
sangassou orthohantavirus	7	15	Hantaviridae	1	4	CD55	protein	main	CD55	22278233	2012	0	0	0	0	0
sangassou orthohantavirus	7	15	Hantaviridae	1	4	Integrins	protein	alternative	ITGB1	22278233	2012	0	0	0	0	0
sapelovirus a	247	536	Picornaviridae	0	2	sialic_acids	sugar	attachment		26865725	2016	0	0	0	0	0
sapporo virus	3737	5012	Caliciviridae	0	7	sialic_acids	sugar	attachment		24901849	2014	0	0	0	0	0
sars-like coronavirus wiv16	1	1	Coronaviridae	1	1	ACE2	protein	main	ACE2	26719272	2016	0	0	0	0	0
semliki forest virus	2486	433	Togaviridae	1	15	CD209	protein	accessory	CD209	21738680	2011	0	0	0	1	0
semliki forest virus	2486	433	Togaviridae	1	15	CLEC4M	protein	accessory	CLEC4M	21738680	2011	0	0	0	1	0
semliki forest virus	2486	433	Togaviridae	1	15	LRP8	protein	alternative	LRP8	34929721	2022	0	0	0	0	0
semliki forest virus	2486	433	Togaviridae	1	15	MXRA8	protein	accessory	MXRA8	29769725	2018	0	0	0	0	0
semliki forest virus	2486	433	Togaviridae	1	15	VLDLR	protein	alternative	VLDLR	34929721	2022	0	0	0	0	0
senecavirus a	202	522	Picornaviridae	0	4	ANTXR1	protein	main	ANTXR1	28650343	2017	0	0	0	0	0
senecavirus a	202	522	Picornaviridae	0	4	cholesterol	lipid	attachment		35498725	2022	0	0	0	0	0
seoul orthohantavirus	8160	1640	Hantaviridae	1	29	Integrins	protein	main	ITGAV, ITGB3	10196290	1999	0	0	0	0	0
serra do navio mammarenavirus	919	8	Arenaviridae	1	10	HAVCR1	protein	main	HAVCR1	23555248	2013	0	0	0	0	0
serra do navio mammarenavirus	919	8	Arenaviridae	1	10	TFRC	protein	main	TFRC	19343214	2009	0	0	0	0	0
severe acute respiratory syndrome-related coronavirus	151922	6661441	Coronaviridae	1	86	ACE2	protein	main	ACE2	14647384	2003	1	1	1	1	1
severe acute respiratory syndrome-related coronavirus	151922	6661441	Coronaviridae	1	86	AXL	protein	accessory	AXL	33420426	2021	0	0	1	0	0
severe acute respiratory syndrome-related coronavirus	151922	6661441	Coronaviridae	1	86	CD209	protein	accessory	CD209	15140961	2004	1	1	1	1	1
severe acute respiratory syndrome-related coronavirus	151922	6661441	Coronaviridae	1	86	CLEC4G	protein	accessory	CLEC4G	16051304	2005	1	1	1	0	1
severe acute respiratory syndrome-related coronavirus	151922	6661441	Coronaviridae	1	86	CLEC4M	protein	alternative	CLEC4M	15496474	2004	1	1	1	1	1
severe acute respiratory syndrome-related coronavirus	151922	6661441	Coronaviridae	1	86	GRM2	protein	accessory	GRM2	34903715	2021	0	0	0	0	0
severe acute respiratory syndrome-related coronavirus	151922	6661441	Coronaviridae	1	86	MYH9	protein	accessory	MYH9	34873039	2021	0	0	0	0	0
severe acute respiratory syndrome-related coronavirus	151922	6661441	Coronaviridae	1	86	NPC1	protein	accessory	NPC1	34450201	2021	0	0	0	0	0
severe acute respiratory syndrome-related coronavirus	151922	6661441	Coronaviridae	1	86	NRP1	protein	accessory	NRP1	33082293	2020	0	0	1	0	0
severe acute respiratory syndrome-related coronavirus	151922	6661441	Coronaviridae	1	86	SCARB1	protein	accessory	SCARB1	33244168	2020	0	0	1	0	0
severe acute respiratory syndrome-related coronavirus	151922	6661441	Coronaviridae	1	86	SDC1	protein	accessory	SDC1	34510494	2021	0	0	0	0	0
severe acute respiratory syndrome-related coronavirus	151922	6661441	Coronaviridae	1	86	SDC4	protein	accessory	SDC4	34069441	2021	0	0	0	0	0
severe acute respiratory syndrome-related coronavirus	151922	6661441	Coronaviridae	1	86	sialic_acids	sugar	attachment		33269329	2020	0	0	0	0	0
severe acute respiratory syndrome-related coronavirus	151922	6661441	Coronaviridae	1	86	TMPRSS2	protein	accessory	TMPRSS2	21068237	2011	0	0	0	0	0
severe acute respiratory syndrome-related coronavirus	151922	6661441	Coronaviridae	1	86	TMPRSS4	protein	accessory	TMPRSS4	32404436	2020	0	0	0	0	0
simian immunodeficiency virus	8945	54800	Retroviridae	1	58	CCR5	protein	coreceptor	CCR5	9060623	1997	0	1	1	0	0
simian immunodeficiency virus	8945	54800	Retroviridae	1	58	CD209	protein	alternative	CD209	14694112	2004	0	0	0	0	0
simian immunodeficiency virus	8945	54800	Retroviridae	1	58	CD4	protein	main	CD4	2536142	1989	1	1	1	0	1
simian immunodeficiency virus	8945	54800	Retroviridae	1	58	CXCR4	protein	coreceptor	CXCR4	9747729	1998	0	0	0	0	0
simian immunodeficiency virus	8945	54800	Retroviridae	1	58	CXCR6	protein	coreceptor	CXCR6	9230431	1997	0	0	0	0	0
simian immunodeficiency virus	8945	54800	Retroviridae	1	58	GPR15	protein	coreceptor	GPR15	9230441	1997	0	0	0	0	0
simian retrovirus 5	1734	6	Retroviridae	1	2	SLC1A5	protein	main	SLC1A5	30608228	2019	0	0	0	0	0
sin nombre orthohantavirus	406	339	Hantaviridae	1	33	CD55	protein	coreceptor	CD55	24618810	2014	0	0	0	0	0
sin nombre orthohantavirus	406	339	Hantaviridae	1	33	Integrins	protein	main	ITGB3	9618541	1998	0	0	0	0	0
sin nombre orthohantavirus	406	339	Hantaviridae	1	33	PCDH1	protein	coreceptor	PCDH1	30464266	2018	0	0	1	1	1
sindbis virus	3185	990	Togaviridae	1	24	AXL	protein	accessory	AXL	21501828	2011	0	0	0	0	0
sindbis virus	3185	990	Togaviridae	1	24	BSG	protein	alternative	BSG	33717005	2021	0	0	0	0	0
sindbis virus	3185	990	Togaviridae	1	24	CD209	protein	alternative	CD209	14581539	2003	0	0	0	1	0
sindbis virus	3185	990	Togaviridae	1	24	CLEC4M	protein	alternative	CLEC4M	14581539	2003	0	0	0	1	0
sindbis virus	3185	990	Togaviridae	1	24	FUZ	protein	accessory	FUZ	24367265	2013	0	0	0	0	0
sindbis virus	3185	990	Togaviridae	1	24	GAS6	protein	accessory	GAS6	21501828	2011	0	0	0	0	0
sindbis virus	3185	990	Togaviridae	1	24	HAVCR1	protein	accessory	HAVCR1	23555248	2013	0	0	0	1	0
sindbis virus	3185	990	Togaviridae	1	24	heparan_S_Heparin	sugar	attachment		9696831	1998	0	0	0	1	1
sindbis virus	3185	990	Togaviridae	1	24	LRP8	protein	alternative	LRP8	34929721	2022	0	0	0	0	0
sindbis virus	3185	990	Togaviridae	1	24	RPSA	protein	alternative	RPSA	1385835	1992	1	1	1	0	1
sindbis virus	3185	990	Togaviridae	1	24	SLC11A2	protein	main	SLC11A2	21843867	2011	0	0	0	1	0
sindbis virus	3185	990	Togaviridae	1	24	TSPAN9	protein	accessory	TSPAN9	24367265	2013	0	0	0	0	0
sindbis virus	3185	990	Togaviridae	1	24	VLDLR	protein	alternative	VLDLR	34929721	2022	0	0	0	0	0
small ruminant morbillivirus	859	2064	Paramyxoviridae	1	25	NECTIN4	protein	alternative	NECTIN4	23388720	2013	1	1	1	0	0
small ruminant morbillivirus	859	2064	Paramyxoviridae	1	25	SLAMF1	protein	main	SLAMF1	18550191	2008	0	1	0	0	0
sudan ebolavirus	73	50	Filoviridae	1	8	AXL	protein	accessory	AXL	17005688	2006	0	0	0	0	0
sudan ebolavirus	73	50	Filoviridae	1	8	ERBB2	protein	accessory	ERBB2	33052961	2020	0	0	0	0	0
sudan ebolavirus	73	50	Filoviridae	1	8	HAVCR1	protein	main	HAVCR1	25855742	2015	0	0	0	0	0
sudan ebolavirus	73	50	Filoviridae	1	8	NPC1	protein	coreceptor	NPC1	22395071	2012	0	0	0	1	0
suid alphaherpesvirus 1	2962	2018	Herpesviridae	1	22	heparan_S_Heparin	sugar	attachment		2152816	1990	0	0	0	0	1
suid alphaherpesvirus 1	2962	2018	Herpesviridae	1	22	NECTIN1	protein	alternative	NECTIN1	9616127	1998	1	1	1	0	1
suid alphaherpesvirus 1	2962	2018	Herpesviridae	1	22	NECTIN2	protein	alternative	NECTIN2	9657005	1998	1	1	1	0	1
suid alphaherpesvirus 1	2962	2018	Herpesviridae	1	22	PVR	protein	main	PVR	9616127	1998	1	1	1	0	1
swine acute diarrhea syndrome coronavirus	74	78	Coronaviridae	1	1	PPIB	protein	accessory	PPIB	34027383	2021	0	0	0	0	0
swine acute diarrhea syndrome coronavirus	74	78	Coronaviridae	1	1	VIM	protein	accessory	VIM	34027383	2021	0	0	0	0	0
tacaribe mammarenavirus	5	28	Arenaviridae	1	13	HAVCR1	protein	accessory	HAVCR1	23555248	2013	0	0	0	0	0
tacaribe mammarenavirus	5	28	Arenaviridae	1	13	TFRC	protein	main	TFRC	19343214	2009	0	0	0	0	0
tai forest ebolavirus	13	10	Filoviridae	1	4	AXL	protein	accessory	AXL	17005688	2006	0	0	0	0	0
tai forest ebolavirus	13	10	Filoviridae	1	4	CLEC10A	protein	accessory	CLEC10A	14990712	2004	0	0	0	0	0
tamiami mammarenavirus	17	16	Arenaviridae	1	3	heparan_S_Heparin	sugar	attachment		33370288	2020	0	0	0	0	0
tamiami mammarenavirus	17	16	Arenaviridae	1	3	TFRC	protein	main	TFRC	33370288	2020	0	0	0	0	0
tembusu virus	318	456	Flaviviridae	1	4	heparan_S_Heparin	sugar	attachment		31718685	2019	0	0	0	0	0
tembusu virus	318	456	Flaviviridae	1	4	HSPA5	protein	main	HSPA5	29692766	2018	0	0	0	0	0
tembusu virus	318	456	Flaviviridae	1	4	HSPA9	protein	accessory	HSPA9	27693918	2017	0	0	0	0	0
tick-borne encephalitis virus	4571	3432	Flaviviridae	1	60	cholesterol	lipid	attachment		12829825	2003	0	0	0	0	0
tick-borne encephalitis virus	4571	3432	Flaviviridae	1	60	HAVCR1	protein	main	HAVCR1	35073759	2022	0	0	0	0	0
tick-borne encephalitis virus	4571	3432	Flaviviridae	1	60	RPSA	protein	alternative	RPSA	19961413	2009	0	0	0	1	0
toscana phlebovirus	297	380	Phenuiviridae	1	4	CD209	protein	main	CD209	21767814	2011	0	0	0	0	0
toscana phlebovirus	297	380	Phenuiviridae	1	4	CLEC4M	protein	alternative	CLEC4M	26990254	2016	0	0	0	0	0
tula orthohantavirus	133	1315	Hantaviridae	1	15	Integrins	protein	main	ITGAV, ITGB1	11217408	2001	0	0	0	0	0
tylonycteris bat coronavirus hku4	5	148	Coronaviridae	1	2	DPP4	protein	main	DPP4	25211075	2014	0	0	0	0	0
ungulate bocaparvovirus 1	10	32	Parvoviridae	0	3	GYPA	protein	accessory	GYPA	9747725	1998	0	0	0	0	0
usutu virus	351	1278	Flaviviridae	1	6	CD207	protein	main	CD207	35191820	2022	0	0	0	0	0
usutu virus	351	1278	Flaviviridae	1	6	Integrins	protein	accessory	ITGAV, ITGB3	35062222	2021	0	0	0	0	0
uukuniemi uukuvirus	142	17	Phenuiviridae	1	6	CD209	protein	main	CD209	21767814	2011	1	1	1	1	1
uukuniemi uukuvirus	142	17	Phenuiviridae	1	6	CLEC4M	protein	alternative	CLEC4M	26990254	2016	0	0	0	0	0
vaccinia virus	15565	12272	Poxviridae	1	16	AXL	protein	accessory	AXL	21501828	2011	0	0	0	0	0
vaccinia virus	15565	12272	Poxviridae	1	16	GAS6	protein	accessory	GAS6	21501828	2011	0	0	0	0	0
vaccinia virus	15565	12272	Poxviridae	1	16	heparan_S_Heparin	sugar	attachment		19428041	2009	0	0	0	1	1
vaccinia virus	15565	12272	Poxviridae	1	16	Integrins	protein	alternative	ITGB1	22496232	2012	0	0	0	0	0
vaccinia virus	15565	12272	Poxviridae	1	16	Laminin_complex	protein	alternative		17166913	2007	0	0	0	0	1
vaccinia virus	15565	12272	Poxviridae	1	16	MARCO	protein	accessory	MARCO	25089661	2015	0	0	0	0	0
vaccinia virus	15565	12272	Poxviridae	1	16	SLC3A2	protein	main	SLC3A2	22345471	2012	0	0	0	0	0
venezuelan equine encephalitis virus	1650	761	Togaviridae	1	75	LDLRAD3	protein	alternative	LDLRAD3	33208938	2020	0	0	0	0	0
venezuelan equine encephalitis virus	1650	761	Togaviridae	1	75	RPSA	protein	main	RPSA	14664162	2003	1	1	1	1	1
vesicular stomatitis virus	9706	1548	Rhabdoviridae	1	13	LDLR	protein	main	LDLR	23589850	2013	1	1	1	0	1
vesicular stomatitis virus	9706	1548	Rhabdoviridae	1	13	MSR1	protein	accessory	MSR1	34169243	2021	0	0	0	0	0
visna-maedi virus	936	537	Retroviridae	1	4	CD4	protein	accessory	CD4	12583436	2002	0	0	0	0	0
visna-maedi virus	936	537	Retroviridae	1	4	chondroitin_S_dermatan_S	sugar	attachment		10814578	2000	0	0	0	0	0
visna-maedi virus	936	537	Retroviridae	1	4	CXCR4	protein	accessory	CXCR4	12583436	2002	0	0	0	0	0
visna-maedi virus	936	537	Retroviridae	1	4	MRC1	protein	main	MRC1	21314911	2011	0	0	0	0	0
west nile virus	8705	49798	Flaviviridae	1	121	CD207	protein	alternative	CD207	35191820	2022	0	0	0	0	0
west nile virus	8705	49798	Flaviviridae	1	121	CD209	protein	accessory	CD209	16415006	2006	1	1	1	0	1
west nile virus	8705	49798	Flaviviridae	1	121	CD300A	protein	accessory	CD300A	26468529	2016	0	0	0	0	0
west nile virus	8705	49798	Flaviviridae	1	121	CLEC4M	protein	main	CLEC4M	16415006	2006	1	1	1	1	1
west nile virus	8705	49798	Flaviviridae	1	121	HAVCR1	protein	alternative	HAVCR1	23555248	2013	0	0	0	0	0
west nile virus	8705	49798	Flaviviridae	1	121	ICAM1	protein	alternative	ICAM1	18256150	2008	0	0	0	0	0
west nile virus	8705	49798	Flaviviridae	1	121	Integrins	protein	accessory	ITGAV, ITGB3	15475343	2004	1	1	1	1	1
west nile virus	8705	49798	Flaviviridae	1	121	MBL2	protein	accessory	MBL2	23573288	2013	0	0	0	0	0
west nile virus	8705	49798	Flaviviridae	1	121	RPSA	protein	accessory	RPSA	18061925	2008	0	0	0	1	0
west nile virus	8705	49798	Flaviviridae	1	121	TIMD4	protein	accessory	TIMD4	23084921	2013	0	0	0	0	0
west nile virus	8705	49798	Flaviviridae	1	121	VCP	protein	accessory	VCP	27914931	2017	0	0	0	0	0
western equine encephalitis virus	893	211	Togaviridae	1	27	BSG	protein	accessory	BSG	33717005	2021	0	0	0	0	0
whitewater arroyo mammarenavirus	26	148	Arenaviridae	1	25	TFRC	protein	main	TFRC	24920811	2014	0	0	0	0	0
woolly monkey hepatitis b virus	22	19	Hepadnaviridae	1	2	SLC10A1	protein	main	SLC10A1	23596296	2013	0	0	0	0	0
yellow fever virus	3914	2312	Flaviviridae	1	71	CD300A	protein	accessory	CD300A	26468529	2016	0	0	0	0	0
yellow fever virus	3914	2312	Flaviviridae	1	71	GRK2	protein	accessory	GRK2	23029581	2012	0	0	0	0	0
yellow fever virus	3914	2312	Flaviviridae	1	71	HAVCR1	protein	accessory	HAVCR1	23084921	2012	0	0	0	0	0
yellow fever virus	3914	2312	Flaviviridae	1	71	heparan_S_Heparin	sugar	attachment		11878919	2002	0	0	0	1	1
yellow fever virus	3914	2312	Flaviviridae	1	71	TIMD4	protein	accessory	TIMD4	23084921	2012	0	0	0	0	0
zaire ebolavirus	4194	3892	Filoviridae	1	32	AXL	protein	accessory	AXL	17005688	2006	1	1	1	0	1
zaire ebolavirus	4194	3892	Filoviridae	1	32	CD209	protein	alternative	CD209	12050398	2002	1	1	1	1	1
zaire ebolavirus	4194	3892	Filoviridae	1	32	CLEC10A	protein	alternative	CLEC10A	14990712	2004	0	0	0	0	0
zaire ebolavirus	4194	3892	Filoviridae	1	32	CLEC4G	protein	alternative	CLEC4G	17339424	2007	1	1	1	0	1
zaire ebolavirus	4194	3892	Filoviridae	1	32	CLEC4M	protein	alternative	CLEC4M	12050398	2002	1	1	1	1	1
zaire ebolavirus	4194	3892	Filoviridae	1	32	FCN1	protein	accessory	FCN1	26984723	2016	0	0	0	0	0
zaire ebolavirus	4194	3892	Filoviridae	1	32	FOLR1	protein	alternative	FOLR1	11461707	2001	0	0	0	0	0
zaire ebolavirus	4194	3892	Filoviridae	1	32	GAS6	protein	accessory	GAS6	17005688	2006	0	0	0	0	0
zaire ebolavirus	4194	3892	Filoviridae	1	32	HAVCR1	protein	main	HAVCR1	21536871	2011	1	1	1	1	1
zaire ebolavirus	4194	3892	Filoviridae	1	32	heparan_S_Heparin	sugar	attachment		25741008	2015	0	0	0	0	0
zaire ebolavirus	4194	3892	Filoviridae	1	32	Integrins	protein	accessory	ITGB1	11112476	2000	0	0	0	0	0
zaire ebolavirus	4194	3892	Filoviridae	1	32	MBL2	protein	accessory	MBL2	23573288	2013	0	0	0	0	0
zaire ebolavirus	4194	3892	Filoviridae	1	32	MERTK	protein	accessory	MERTK	17005688	2006	1	1	1	0	0
zaire ebolavirus	4194	3892	Filoviridae	1	32	NPC1	protein	coreceptor	NPC1	21866103	2011	1	1	1	1	1
zaire ebolavirus	4194	3892	Filoviridae	1	32	SIGLEC1	protein	alternative	SIGLEC1	31160823	2019	0	0	0	0	0
zaire ebolavirus	4194	3892	Filoviridae	1	32	TYRO3	protein	alternative	TYRO3	17005688	2006	1	1	1	0	1
zika virus	10273	5558	Flaviviridae	1	19	AXL	protein	alternative	AXL	26085147	2015	1	0	1	0	1
zika virus	10273	5558	Flaviviridae	1	19	CD209	protein	alternative	CD209	26085147	2015	1	0	1	1	1
zika virus	10273	5558	Flaviviridae	1	19	CLEC4M	protein	alternative	CLEC4M	29304471	2018	0	0	0	0	0
zika virus	10273	5558	Flaviviridae	1	19	EGFR	protein	accessory	EGFR	34379506	2021	0	0	0	0	0
zika virus	10273	5558	Flaviviridae	1	19	HAVCR1	protein	alternative	HAVCR1	26085147	2015	0	0	0	1	0
zika virus	10273	5558	Flaviviridae	1	19	Integrins	protein	accessory	ITGAV, ITGB5	31956073	2020	0	0	0	0	0
zika virus	10273	5558	Flaviviridae	1	19	SCARB1	protein	alternative	SCARB1	34986002	2022	0	0	0	0	0
zika virus	10273	5558	Flaviviridae	1	19	TYRO3	protein	alternative	TYRO3	26085147	2015	1	0	1	1	1
