# Supplementary material for: Cellular receptors for mammalian viruses
Source: PLoS Pathog. 2024 Feb 20;20(2):e1012021. doi: 10.1371/journal.ppat.1012021 (PMC10906839; doi:10.1371/journal.ppat.1012021)
Supplement: S3 Table — Gain represents the relative contribution of each variable to the model prediction. Cover indicates the relative number of observations that are related to a given variable. (XLSX) [file ppat.1012021.s006.xlsx]

## Sheet: Hoja1
Feature	Gain	Cover	Frequency
Number of interactors (STRING_degree)	0.159635	0.144866	0.144866
Protein binding (GO.0005515)	0.0833839	0.0675105	0.0675105
Cell adhesion activity (GO.0007155)	0.0658877	0.0914205	0.0914205
Cell surface (GO.0009986)	0.0655217	0.0562588	0.0562588
Disulfide bonds scaled to protein size	0.0652831	0.0731364	0.0731364
Tonsil expression (mTPM)	0.0625328	0.02391	0.02391
Appendix expression (mTPM)	0.049267	0.0267229	0.0267229
Placenta expression (mTPM)	0.0380998	0.0337553	0.0337553
Gallbladder expression (mTPM)	0.0317388	0.0154712	0.0154712
Lung expression (mTPM)	0.031563	0.00984529	0.00984529
Appendix expression above 1 mTPM	0.0281717	0.00984529	0.00984529
Lung expression above 1 mTPM	0.0232071	0.0112518	0.0112518
Rectum expression (mTPM)	0.0191545	0.00703235	0.00703235
Urinary bladder expression (mTPM)	0.0190731	0.0112518	0.0112518
Liver expression (mTPM)	0.0182684	0.021097	0.021097
Cell chemotaxis (GO.0060326)	0.0168531	0.0421941	0.0421941
Kidney expression (mTPM)	0.0164126	0.0140647	0.0140647
Glycosylation (UniProt) scaled by length	0.0153132	0.0407876	0.0407876
Spleen expression (mTPM)	0.0138171	0.00562588	0.00562588
Immunoglobulin V-set domain (PF07686)	0.0137208	0.045007	0.045007
Log2(average gene expression across tissues + 1)	0.0118735	0.00421941	0.00421941
Focal adhesion (GO.0005925)	0.011828	0.021097	0.021097
Bone marrow expression (mTPM)	0.0106612	0.0140647	0.0140647
Spleen expression above 1 mTPM	0.0100551	0.00281294	0.00281294
Gallbladder expression above 1 mTPM	0.00890382	0.00281294	0.00281294
Ephrin receptor signaling pathway (GO.0048013)	0.00836469	0.0281294	0.0281294
Breast expression (mTPM)	0.00703035	0.00281294	0.00281294
Aminoacid distance from bat ortholog	0.00628592	0.0253165	0.0253165
Heart muscle expression (mTPM)	0.00613412	0.00281294	0.00281294
Identical protein binding (GO.0042802)	0.00577343	0.0168776	0.0168776
Epididymis expression (mTPM)	0.00560793	0.0253165	0.0253165
Tonsil expression above 1 mTPM	0.00516635	0.00140647	0.00140647
Percentage of tissues with expression above 1 mTPM.	0.00489522	0.00140647	0.00140647
Urinary bladder expression above 1 mTPM	0.00481993	0.00140647	0.00140647
Integrin binding (GO.0005178)	0.004579	0.00984529	0.00984529
Stomach expression (mTPM)	0.00453139	0.00281294	0.00281294
Duodenum expression above 1 mTPM	0.00379203	0.00140647	0.00140647
Choroid plexus expression (mTPM)	0.00378925	0.00984529	0.00984529
C-C chemokine receptor activity (GO.0016493)	0.00377946	0.0112518	0.0112518
Rectum expression above 1 mTPM	0.00360417	0.00140647	0.00140647
C-C chemokine binding (GO.0019957)	0.00339049	0.00984529	0.00984529
Duodenum expression (mTPM)	0.00318308	0.00140647	0.00140647
Lymph node expression (mTPM)	0.00306443	0.00140647	0.00140647
Liver expression above 1 mTPM	0.00262183	0.00140647	0.00140647
Cell migration (GO.0016477)	0.00255953	0.00703235	0.00703235
Receptor-mediated endocytosis (GO.0006898)	0.0024406	0.00984529	0.00984529
Adipose tissue expression (mTPM)	0.00243733	0.00140647	0.00140647
Fallopian tube expression above 1 mTPM	0.00201741	0.00140647	0.00140647
Thalamus expression (mTPM)	0.00191313	0.00843882	0.00843882
Adipose tissue expression above 1 mTPM	0.00182342	0.00140647	0.00140647
Colon expression (mTPM)	0.001141	0.00140647	0.00140647
Integrin-mediated signaling pathway (GO.0007229)	0.000927872	0.00281294	0.00281294
Cell-matrix adhesion (GO.0007160)	0.000667686	0.00140647	0.00140647
Chemokine receptor activity (GO.0004950)	0.000644542	0.00281294	0.00281294
Coreceptor activity (GO.0015026)	0.000567058	0.00140647	0.00140647
Salivary gland expression (mTPM)	0.000454076	0.00140647	0.00140647
Small intestine (mTPM)	0.00044656	0.00140647	0.00140647
Chemokine-mediated signaling pathway (GO.0070098)	0.000352202	0.00140647	0.00140647
Immune response (GO.0006955)	0.000350696	0.00140647	0.00140647
Protein tyrosine kinase activity (GO.0004713)	0.000314291	0.00140647	0.00140647
Protein tyrosine kinase activity (GO.0005783)	0.000303194	0.00140647	0.00140647
